# Supplementary material for: Genome-wide study on the polysomic genetic factors conferring plasticity of flower sexuality in hexaploid persimmon
Source: DNA Res. 2020 Jun 17;27(3):dsaa012. doi: 10.1093/dnares/dsaa012 (PMC7406971; doi:10.1093/dnares/dsaa012)
Supplement: dsaa012_Supplementary_Data [file dsaa012_supplementary_data.zip]

Archive with 4 entries (4 files):
- GWASjournal_forRevision_SupplementaryFigure_20200330_4.doc
- GWASjournal_forRevision_SupplementaryTable_20200330_2.docx
- Supplementary Table S12.xlsx
- Supplementary Table S3.xlsx
