# Supplementary material for: Genome-wide study on the polysomic genetic factors conferring plasticity of flower sexuality in hexaploid persimmon
Source: DNA Res. 2020 Jun 17;27(3):dsaa012. doi: 10.1093/dnares/dsaa012 (PMC7406971; doi:10.1093/dnares/dsaa012)
Supplement: dsaa012_Supplementary_Data [file dsaa012_supplementary_data.zip › Supplementary Table S12.xlsx]

## Sheet: Sheet1
Chr.	Start position	Stop position	gene name	annotation by TAIR database	description	evalue
5	8643830	8645373	Dlo_pri0061F.1_g03860.1	AT4G19880.1	Glutathione S-transferase family protein	9.69e-156
5	8648081	8651312	Dlo_pri0061F.1_g03850.1	AT4G19880.1	Glutathione S-transferase family protein	1.55e-162
5	8654100	8656306	Dlo_pri0061F.1_g03840.1	AT4G19880.1	Glutathione S-transferase family protein	0
5	8663372	8666955	Dlo_pri0061F.1_g03830.1	AT5G22480.1	ZPR1 zinc-finger domain protein	2.05e-35
5	8668952	8669624	Dlo_pri0061F.1_g03820.1	No_hits
5	8670765	8671277	Dlo_pri0061F.1_g03810.1	No_hits
5	8672472	8685998	Dlo_pri0061F.1_g03800.1	AT5G22480.1	ZPR1 zinc-finger domain protein	0
5	8687167	8687997	Dlo_pri0061F.1_g03790.1	AT1G31240.1	Bromodomain transcription factor	1.83e-25
5	8696801	8702408	Dlo_pri0061F.1_g03780.1	AT1G10180.1	LOW protein: exocyst complex component-like protein	3.05e-29
5	8745250	8748717	Dlo_pri0061F.1_g03650.1	AT1G10180.1	LOW protein: exocyst complex component-like protein	3.08e-103
5	8750318	8750696	Dlo_pri0061F.1_g03640.1	AT2G39440.2	ribonuclease H2 subunit C-like protein	7.51e-34
5	8763011	8765372	Dlo_pri0061F.1_g03570.1	AT2G39440.2	ribonuclease H2 subunit C-like protein	1.84e-24
5	8767458	8772698	Dlo_pri0061F.1_g03560.1	AT5G45160.1	Root hair defective 3 GTP-binding protein (RHD3)	1.13e-43
5	8778338	8779367	Dlo_pri0061F.1_g03530.1	AT5G05800.5	Myb/SANT-like DNA-binding domain protein
5	8793627	8796512	Dlo_pri0061F.1_g03470.1	AT5G45160.1	Root hair defective 3 GTP-binding protein (RHD3)	3.76e-103
5	8805053	8805901	Dlo_pri0061F.1_g03430.1	No_hits
5	8821613	8826367	Dlo_pri0061F.1_g03380.1	AT5G45160.1	Root hair defective 3 GTP-binding protein (RHD3)	6.1e-83
5	8830249	8836382	Dlo_pri0061F.1_g03340.1	AT3G13870.1	Root hair defective 3 GTP-binding protein (RHD3)	5e-94
5	8865706	8870353	Dlo_pri0061F.1_g03210.1	AT4G15020.2	hAT transposon superfamily	1.34e-69
5	8899395	8900856	Dlo_pri0061F.1_g03120.1	AT2G35640.1	Homeodomain-like superfamily protein	1.46e-61
5	8904983	8906625	Dlo_pri0061F.1_g03110.1	AT5G45120.1	Eukaryotic aspartyl protease family protein	0
5	8910391	8910718	Dlo_pri0061F.1_g03080.1	No_hits
5	8917710	8923917	Dlo_pri0061F.1_g03070.1	AT1G31300.3	TRAM%2C LAG1 and CLN8 (TLC) lipid-sensing domain containing protein	2.8e-149
5	8935482	8938472	Dlo_pri0061F.1_g03030.1	AT4G19640.1	Ras-related small GTP-binding family protein	1.13e-30
5	8944077	8949710	Dlo_pri0061F.1_g03010.1	AT5G45130.2	Ras small GTP-binding family protein	7e-78
5	8981424	8987273	Dlo_pri0061F.1_g02900.1	AT5G45110.1	NPR1-like protein 3	0
5	8996331	9001048	Dlo_pri0061F.1_g02880.1	AT5G45110.1	NPR1-like protein 3	0
5	9024610	9026157	Dlo_pri0061F.1_g02860.1	AT4G19650.2	Mitochondrial transcription termination factor family protein	0
5	9027514	9029544	Dlo_pri0061F.1_g02850.1	AT1G31170.2	sulfiredoxin	1.81e-47
5	9030416	9035266	Dlo_pri0061F.1_g02840.1	AT2G35110.2	transcription activator	0
5	9044812	9052485	Dlo_pri0061F.1_g02820.1	AT2G35110.2	transcription activator	9.01e-121
5	9070529	9073339	Dlo_pri0061F.1_g02750.1	AT2G35110.2	transcription activator	7.68e-34
5	9075886	9080892	Dlo_pri0061F.1_g02740.1	AT2G35110.2	transcription activator	1.32e-99
5	9096225	9096918	Dlo_pri0061F.1_g02690.1	AT2G35110.1	transcription activator	3.36e-66
5	9104051	9113570	Dlo_pri0061F.1_g02680.1	AT5G18820.1	TCP-1/cpn60 chaperonin family protein	0
5	9116719	9117285	Dlo_pri0061F.1_g02650.1	No_hits
5	9118862	9121009	Dlo_pri0061F.1_g02640.1	AT4G19890.1	Pentatricopeptide repeat (PPR-like) superfamily protein	0
5	9123317	9124429	Dlo_pri0061F.1_g02630.1	AT2G35150.1	EXORDIUM like 7	1.47e-133
5	9126381	9134241	Dlo_pri0061F.1_g02620.1	AT4G19900.1	alpha 1%2C4-glycosyltransferase family protein	1.97e-76
5	9147225	9156782	Dlo_pri0061F.1_g02600.1	AT2G35140.5	DCD (Development and Cell Death) domain protein	9.58e-50
5	9162463	9171440	Dlo_pri0061F.1_g02590.1	AT2G35130.3	Tetratricopeptide repeat (TPR)-like superfamily protein	0
5	9174267	9182903	Dlo_pri0061F.1_g02570.1	AT2G35120.1	Single hybrid motif superfamily protein	5.49e-74
5	9191511	9192547	Dlo_pri0061F.1_g02550.1	AT4G19950.1	polyadenylate-binding protein 1-B-binding protein	6.31e-81
5	9191984	9192532	Dlo_pri0061F.1_g02560.1	No_hits		1.25e-124
5	9199261	9205782	Dlo_pri0061F.1_g02520.1	AT3G12800.1	short-chain dehydrogenase-reductase B	4.67e-109
5	9211371	9224633	Dlo_pri0061F.1_g02500.1	AT2G35060.4	K+ uptake permease 11	0
5	9255521	9256486	Dlo_pri0061F.1_g02430.1	AT2G35060.2	K+ uptake permease 11	4.88e-128
5	9257274	9263293	Dlo_pri0061F.1_g02420.1	AT2G35050.2	kinase superfamily with octicosapeptide/Phox/Bem1p domain-containing protein	0
5	9271955	9273612	Dlo_pri0061F.1_g02410.1	AT5G44800.1	chromatin remodeling 4	1.01e-41
5	9285932	9301054	Dlo_pri0061F.1_g02370.1	AT5G44800.1	chromatin remodeling 4	0
5	9304205	9305377	Dlo_pri0061F.1_g02360.1	AT4G00390.1	DNA-binding storekeeper protein-related transcriptional regulator	1.33e-26
5	9307034	9308316	Dlo_pri0061F.1_g02350.1	AT5G67020.1	hypothetical protein	3.25e-40
5	9310360	9314166	Dlo_pri0061F.1_g02340.1	AT5G17370.1	Transducin/WD40 repeat-like superfamily protein	2.58e-53
5	9319809	9328343	Dlo_pri0061F.1_g02330.1	AT5G17370.1	Transducin/WD40 repeat-like superfamily protein	2.81e-37
5	9348084	9349349	Dlo_pri0061F.1_g02240.1	No_hits
5	9378665	9379800	Dlo_pri0061F.1_g02160.1	No_hits
5	9384290	9384913	Dlo_pri0061F.1_g02130.1	No_hits
5	9400934	9407064	Dlo_pri0061F.1_g02080.1	AT4G20070.1	allantoate amidohydrolase	0
5	9412790	9419689	Dlo_pri0061F.1_g02050.1	AT4G20310.4	Peptidase M50 family protein	2.5e-131
5	9420387	9426718	Dlo_pri0061F.1_g02040.1	AT2G35035.1	urease accessory protein D	1.23e-142
5	9432561	9434693	Dlo_pri0061F.1_g02030.1	AT1G31040.1	PLATZ transcription factor family protein	9.59e-91
5	9452027	9456034	Dlo_pri0061F.1_g02010.1	No_hits
5	9457587	9468291	Dlo_pri0061F.1_g02000.1	AT2G35010.2	thioredoxin O1	1.19e-46
5	9473956	9484760	Dlo_pri0061F.1_g01990.1	AT2G32260.2	phosphorylcholine cytidylyltransferase	5.93e-112
5	9486189	9494010	Dlo_pri0061F.1_g01970.1	AT4G20040.1	Pectin lyase-like superfamily protein	5.18e-175
5	9495749	9497898	Dlo_pri0061F.1_g01960.1	AT4G20050.5	Pectin lyase-like superfamily protein	0
5	9502281	9507725	Dlo_pri0061F.1_g01950.1	AT4G31080.1	integral membrane metal-binding family protein (DUF2296)	2.09e-133
5	9512621	9514946	Dlo_pri0061F.1_g01940.1	ATMG00300.1	Gag-Pol-related retrotransposon family protein	1.65e-20
5	9523445	9527399	Dlo_pri0061F.1_g01900.1	AT1G52310.1	protein kinase family protein / C-type lectin domain-containing protein	0
5	9531682	9533536	Dlo_pri0061F.1_g01890.1	AT3G12750.1	zinc transporter 1 precursor	1.03e-103
5	9540029	9542061	Dlo_pri0061F.1_g01880.1	AT5G61930.2	APO RNA-binding protein (DUF794)	2.35e-102
5	9542627	9548950	Dlo_pri0061F.1_g01870.1	AT5G03610.1	GDSL-like Lipase/Acylhydrolase superfamily protein	7.13e-20
5	9561928	9562587	Dlo_pri0061F.1_g01830.1	AT2G35990.1	Putative lysine decarboxylase family protein	2.75e-62
5	9573568	9574875	Dlo_pri0061F.1_g01820.1	AT1G30950.1	F-box family protein	2.3e-172
5	9592184	9592609	Dlo_pri0061F.1_g01760.1	AT4G38360.2	organic solute transporter ostalpha protein (DUF300)	4.73e-15
5	9599601	9600593	Dlo_pri0061F.1_g01730.1	No_hits
5	9616489	9616815	Dlo_pri0061F.1_g01660.1	AT4G38360.2	organic solute transporter ostalpha protein (DUF300)	7.98e-39
5	9623203	9627721	Dlo_pri0061F.1_g01620.1	AT4G38360.2	organic solute transporter ostalpha protein (DUF300)	1.5e-168
5	9639644	9648080	Dlo_pri0061F.1_g01550.1	AT5G44740.2	Y-family DNA polymerase H	0
5	9654533	9656614	Dlo_pri0061F.1_g01540.1	AT5G44730.2	Haloacid dehalogenase-like hydrolase (HAD) superfamily protein	1.02e-143
5	9657362	9662124	Dlo_pri0061F.1_g01530.1	AT1G30910.1	Molybdenum cofactor sulfurase family protein	7.41e-155
5	9667104	9667451	Dlo_pri0061F.1_g01520.1	AT5G01090.1	Concanavalin A-like lectin family protein	7.49e-16
5	9667494	9668916	Dlo_pri0061F.1_g01510.1	AT4G27435.1	fiber (DUF1218)	4.84e-25
5	9669257	9671281	Dlo_pri0061F.1_g01500.1	AT3G42170.1	BED zinc finger and hAT dimerization domain-containing protein DAYSLEEPER	1.44e-11
5	9677846	9681293	Dlo_pri0061F.1_g01470.1	AT4G20190.1	hypothetical protein	1.14e-22
5	9684521	9686217	Dlo_pri0061F.1_g01450.1	AT3G12750.1	zinc transporter 1 precursor	6.76e-113
5	9704066	9704419	Dlo_pri0061F.1_g01380.1	AT5G64030.1	S-adenosyl-L-methionine-dependent methyltransferases superfamily protein	6.39e-21
5	9707565	9709010	Dlo_pri0061F.1_g01370.1	AT4G20150.1	excitatory amino acid transporter	1.07e-42
5	9712880	9714100	Dlo_pri0061F.1_g01360.1	AT3G12720.1	myb domain protein 67	7.46e-82
5	9737507	9738883	Dlo_pri0061F.1_g01320.1	AT1G15000.1	serine carboxypeptidase-like 50	4.67e-178
5	9744468	9746249	Dlo_pri0061F.1_g01310.1	AT2G13600.1	Pentatricopeptide repeat (PPR) superfamily protein	5.37e-127
5	9772662	9775148	Dlo_pri0061F.1_g01200.1	AT1G21070.1	Nucleotide-sugar transporter family protein	3.55e-110
5	9776243	9777373	Dlo_pri0061F.1_g01190.1	AT5G25070.1	neurofilament light protein	1.44e-18
5	9787863	9788153	Dlo_pri0061F.1_g01140.1	No_hits
5	9803373	9804676	Dlo_pri0061F.1_g01100.1	AT3G59410.2	protein kinase family protein	5.79e-41
5	9805303	9808340	Dlo_pri0061F.1_g01090.1	AT5G25070.1	neurofilament light protein	1.63e-19
5	9809202	9815841	Dlo_pri0061F.1_g01080.1	AT5G64740.1	cellulose synthase 6	0
5	9822273	9824928	Dlo_pri0061F.1_g01070.1	AT5G42400.8	SET domain protein 25	2.65e-47
5	9826166	9826708	Dlo_pri0061F.1_g01060.1	AT5G65460.2	kinesin like protein for actin based chloroplast movement 2	5.71e-24
5	9843529	9844068	Dlo_pri0061F.1_g01010.1	AT1G43260.1	hAT transposon superfamily protein	1.18e-13
5	9861764	9866047	Dlo_pri0061F.1_g00970.1	AT5G42400.8	SET domain protein 25 (SDG25)	4.55e-97
5	9874271	9881176	Dlo_pri0061F.1_g00960.1	AT4G38130.1	histone deacetylase 19	6.24e-162
5	9886884	9888509	Dlo_pri0061F.1_g00920.1	AT3G17850.1	Protein kinase superfamily protein	1.66e-97
5	9888627	9889064	Dlo_pri0061F.1_g00910.1	No_hits
5	9892901	9894000	Dlo_pri0061F.1_g00890.1	AT4G38130.2	histone deacetylase 19	6.87e-74
5	9898557	9929192	Dlo_pri0061F.1_g00830.1	AT5G42390.1	Insulinase (Peptidase family M16) family protein	0
5	9930142	9930573	Dlo_pri0061F.1_g00840.1	AT1G44910.1	pre-mRNA-processing protein 40A	2.76e-22
5	9935640	9938560	Dlo_pri0061F.1_g00820.1	AT2G46580.1	Pyridoxamine 5'-phosphate oxidase family protein	5.77e-95
5	9939265	9941502	Dlo_pri0061F.1_g00810.1	AT1G21065.1	secondary thiamine-phosphate synthase enzyme	2.56e-34
5	9953167	9954339	Dlo_pri0061F.1_g00770.1	AT1G21065.1	secondary thiamine-phosphate synthase enzyme	1.32e-50
5	9958992	9965264	Dlo_pri0061F.1_g00760.1	AT5G42370.1	Calcineurin-like metallo-phosphoesterase superfamily protein	0
5	9984962	9998244	Dlo_pri0061F.1_g00720.1	AT1G76630.3	Tetratricopeptide repeat (TPR)-like superfamily protein	0
5	10020391	10022161	Dlo_pri0061F.1_g00640.1	AT1G76630.3	Tetratricopeptide repeat (TPR)-like superfamily protein	1.44e-78
5	10023857	10024738	Dlo_pri0061F.1_g00630.1	AT1G07110.1	fructose-2%2C6-bisphosphatase	2.1e-24
5	10026123	10027488	Dlo_pri0061F.1_g00620.1	AT1G76630.1	Tetratricopeptide repeat (TPR)-like superfamily protein	6.55e-81
5	10033628	10034329	Dlo_pri0061F.1_g00610.1	AT1G21010.1	poly polymerase	1.86e-36
5	10054649	10056127	Dlo_pri0061F.1_g00580.1	AT1G21000.1	PLATZ transcription factor family protein	2.39e-113
5	10078867	10081346	Dlo_pri0061F.1_g00560.1	AT2G33570.1	glycosyltransferase family protein (DUF23)	0
5	10095757	10096900	Dlo_pri0061F.1_g00530.1	AT1G20990.1	Cysteine/Histidine-rich C1 domain family protein	6.33e-58
5	10100362	10106173	Dlo_pri0061F.1_g00520.1	AT1G20980.1	squamosa promoter binding protein-like 14	0
5	10115016	10122217	Dlo_pri0061F.1_g00490.1	AT1G76570.1	Chlorophyll A-B binding family protein	4.97e-174
5	10124395	10124880	Dlo_pri0061F.1_g00480.1	AT1G76560.1	CP12 domain-containing protein 3	1.08e-30
5	10127852	10136204	Dlo_pri0061F.1_g00470.1	AT2G33560.1	BUB1-related (BUB1: budding uninhibited by benzymidazol 1)	9.42e-153
5	10138446	10139282	Dlo_pri0061F.1_g00460.1	AT5G42820.2	Zinc finger C-x8-C-x5-C-x3-H type family protein	5.03e-118
5	10149078	10153666	Dlo_pri0061F.1_g00450.1	AT1G42990.1	basic region/leucine zipper motif 60	3.29e-14
5	10156983	10166486	Dlo_pri0061F.1_g00440.1	AT1G76550.1	Phosphofructokinase family protein	0
5	10186654	10194924	Dlo_pri0061F.1_g00350.1	AT1G20930.1	cyclin-dependent kinase B2%3B2	9.37e-164
5	10209907	10212451	Dlo_pri0061F.1_g00330.1	AT1G76510.4	ARID/BRIGHT DNA-binding domain-containing protein	2.04e-24
5	10221297	10226039	Dlo_pri0061F.1_g00270.1	AT1G76510.4	ARID/BRIGHT DNA-binding domain-containing protein	1.06e-41
5	10241435	10246091	Dlo_pri0061F.1_g00210.1	AT1G76510.4	ARID/BRIGHT DNA-binding domain-containing protein	9.68e-58
5	10247898	10248772	Dlo_pri0061F.1_g00200.1	No_hits
5	10253757	10257168	Dlo_pri0061F.1_g00190.1	AT1G76500.1	Putative AT-hook DNA-binding family protein	6.26e-51
5	10269640	10270130	Dlo_pri0061F.1_g00150.1	AT2G33585.1	subtilisin-like protease	1.68e-46
5	10288350	10291747	Dlo_pri0061F.1_g00140.1	AT1G76490.1	hydroxy methylglutaryl CoA reductase 1	0
5	10300736	10301146	Dlo_pri0061F.1_g00120.1	AT1G19260.1	TTF-type zinc finger protein with HAT dimerization domain-containing protein	2.41e-13
5	10305204	10315368	Dlo_pri0061F.1_g00110.1	AT2G33590.1	NAD(P)-binding Rossmann-fold superfamily protein	1.93e-137
5	10327655	10330402	Dlo_pri0061F.1_g00090.1	No_hits
5	10348280	10351246	Dlo_pri0061F.1_g00040.1	AT2G33590.1	NAD(P)-binding Rossmann-fold superfamily protein	3.77e-122
5	10374500	10375969	Dlo_pri0418F.1_g00010.1	AT1G76470.1	NAD(P)-binding Rossmann-fold superfamily protein	3.77e-15
5	10394454	10397420	Dlo_pri0418F.1_g00090.1	AT2G33590.1	NAD(P)-binding Rossmann-fold superfamily protein	3.34e-64
5	10420220	10427240	Dlo_pri0418F.1_g00150.1	AT1G76460.1	RNA-binding (RRM/RBD/RNP motifs) family protein	5.7e-97
5	10428904	10433051	Dlo_pri0418F.1_g00160.1	AT1G76450.1	Photosystem II reaction center PsbP family protein	2.02e-96
5	10442741	10445696	Dlo_pri0418F.1_g00170.1	AT2G33620.4	AT hook motif DNA-binding family protein
5	10447354	10448442	Dlo_pri0418F.1_g00180.1	AT3G42170.1	BED zinc finger and hAT dimerization domain-containing protein DAYSLEEPER	8.63e-40
5	10457189	10460636	Dlo_pri0418F.1_g00210.1	AT2G33620.4	AT hook motif DNA-binding family protein	3e-47
5	10461657	10462202	Dlo_pri0418F.1_g00220.1	No_hits
5	10475936	10476229	Dlo_pri0418F.1_g00270.1	No_hits
5	10476380	10478713	Dlo_pri0418F.1_g00280.1	No_hits
5	10480376	10481079	Dlo_pri0418F.1_g00290.1	AT1G06330.1	Heavy metal transport/detoxification superfamily protein	2.23e-13
5	10500935	10503098	Dlo_pri0418F.1_g00320.1	AT1G76430.1	phosphate transporter 1%3B9	0
5	10503547	10504235	Dlo_pri0418F.1_g00330.1	AT4G35350.1	xylem cysteine peptidase 1	4.47e-57
5	10511157	10513193	Dlo_pri0418F.1_g00350.1	No_hits
5	10529098	10529460	Dlo_pri0418F.1_g00370.1	AT2G45420.1	LOB domain-containing protein 18	1.14e-11
5	10529491	10530173	Dlo_pri0418F.1_g00380.1	No_hits		7.44e-16
5	10544374	10546538	Dlo_pri0418F.1_g00390.1	AT1G76430.1	phosphate transporter 1%3B9	0
5	10550486	10550794	Dlo_pri0418F.1_g00400.1	AT1G07110.1	fructose-2%2C6-bisphosphatase	4.78e-17
5	10567751	10569017	Dlo_pri0418F.1_g00430.1	AT4G35350.1	xylem cysteine peptidase 1	0
5	10577564	10579333	Dlo_pri0418F.1_g00460.1	AT1G76420.1	NAC (No Apical Meristem) domain transcriptional regulator superfamily protein	7.09e-96
5	10604132	10607667	Dlo_pri0418F.1_g00490.1	AT1G20830.1	multiple chloroplast division site 1	2.5e-114
5	10627042	10627575	Dlo_pri0418F.1_g00520.1	AT1G20823.1	RING/U-box superfamily protein	7.38e-53
5	10630632	10633333	Dlo_pri0418F.1_g00530.1	AT1G76405.2	outer envelope pore 21B-like protein	2.02e-81
5	10650993	10654172	Dlo_pri0418F.1_g00590.1	AT1G20810.1	FKBP-like peptidyl-prolyl cis-trans isomerase family protein	2.69e-65
5	10658857	10660026	Dlo_pri0418F.1_g00600.1	AT1G20790.1	F-box family protein	2.66e-16
5	10670272	10671499	Dlo_pri0418F.1_g00620.1	AT2G33640.1	DHHC-type zinc finger family protein	1.03e-24
5	10682436	10693552	Dlo_pri0418F.1_g00660.1	AT1G42550.1	plastid movement impaired1	0
5	10695741	10696078	Dlo_pri0418F.1_g00670.1	AT1G42970.1	glyceraldehyde-3-phosphate dehydrogenase B subunit	6.25e-20
5	10708761	10714439	Dlo_pri0418F.1_g00710.1	AT5G24360.3	inositol requiring 1-1	7.02e-67
5	10717245	10718328	Dlo_pri0418F.1_g00720.1	No_hits
5	10730099	10731414	Dlo_pri0418F.1_g00770.1	No_hits
5	10733774	10735018	Dlo_pri0418F.1_g00790.1	AT1G07110.1	fructose-2%2C6-bisphosphatase	1.35e-25
5	10740941	10743183	Dlo_pri0418F.1_g00810.1	AT2G17520.1	Endoribonuclease/protein kinase IRE1-like protein	1.72e-146
5	10757322	10759425	Dlo_pri0418F.1_g00850.1	AT5G24318.1	O-Glycosyl hydrolases family 17 protein	4.04e-113
5	10760274	10767432	Dlo_pri0418F.1_g00860.1	AT1G42540.4	glutamate receptor 3.3	2.3e-28
5	10770356	10770805	Dlo_pri0418F.1_g00890.1	No_hits
5	10771247	10773868	Dlo_pri0418F.1_g00900.1	AT1G42540.4	glutamate receptor 3.3	3.5e-64
5	10800943	10804233	Dlo_pri0418F.1_g00980.1	AT1G42540.3	glutamate receptor 3.3	0
5	10814489	10818964	Dlo_pri0418F.1_g01000.1	AT3G42170.2	BED zinc finger and hAT dimerization domain-containing protein DAYSLEEPER	3.33e-36
5	10825704	10828085	Dlo_pri0418F.1_g01020.1	AT1G42480.2	TLR4 regulator/MIR-interacting MSAP protein	4.29e-20
5	10828724	10829437	Dlo_pri0418F.1_g01030.1	AT4G21660.3	proline-rich spliceosome-associated (PSP) family protein	2.53e-19
5	10832999	10838782	Dlo_pri0418F.1_g01050.1	AT1G42480.1	TLR4 regulator/MIR-interacting MSAP protein	3.19e-27
5	10841367	10843806	Dlo_pri0418F.1_g01060.1	AT5G42350.1	Galactose oxidase/kelch repeat superfamily protein	0
5	10856747	10858620	Dlo_pri0418F.1_g01070.1	AT1G20780.3	senescence-associated E3 ubiquitin ligase 1	0
5	10880238	10881356	Dlo_pri0418F.1_g01140.1	AT1G20780.3	senescence-associated E3 ubiquitin ligase 1	1.95e-120
5	10884642	10888626	Dlo_pri0418F.1_g01150.1	AT1G20770.1	coiled-coil protein	2.41e-52

## Sheet: Sheet2
Chr.	Start position	Stop position	gene name	annotation by TAIR database	description	evalue
8	2707291	2709189	Dlo_pri0010F.1_g03760.1	AT5G11310.1	Pentatricopeptide repeat (PPR) superfamily protein	1.24e-175
8	2711666	2720065	Dlo_pri0010F.1_g03750.1	AT2G26910.1	pleiotropic drug resistance 4	0
8	2722262	2722618	Dlo_pri0010F.1_g03730.1	No_hits
8	2724515	2726360	Dlo_pri0010F.1_g03720.1	AT2G26910.1	pleiotropic drug resistance 4	3.48e-20
8	2733881	2737819	Dlo_pri0010F.1_g03700.1	AT4G32590.1	2Fe-2S ferredoxin-like superfamily protein	7.82e-55
8	2744638	2750362	Dlo_pri0010F.1_g03690.1	AT5G11300.1	mitotic-like cyclin 3B from Arabidopsi	2.9e-148
8	2753500	2754294	Dlo_pri0010F.1_g03670.1	AT1G80400.1	RING/U-box superfamily protein	6.2e-30
8	2762697	2764063	Dlo_pri0010F.1_g03630.1	AT4G32600.2	C3H4 type zinc finger protein	2.96e-109
8	2770030	2775081	Dlo_pri0010F.1_g03620.1	AT5G25520.2	SPOC domain / Transcription elongation factor S-II protein	7e-156
8	2778645	2779544	Dlo_pri0010F.1_g03600.1	AT1G09900.1	Pentatricopeptide repeat (PPR-like) superfamily protein	1.03e-40
8	2779598	2780824	Dlo_pri0010F.1_g03590.1	AT5G16640.1	Pentatricopeptide repeat (PPR) superfamily protein	5.4e-40
8	2786222	2788781	Dlo_pri0010F.1_g03570.1	AT5G11440.2	CTC-interacting domain 5	4.97e-34
8	2790256	2800904	Dlo_pri0010F.1_g03560.1	AT2G25670.2	hypothetical protein	4.74e-12
8	2802921	2809932	Dlo_pri0010F.1_g03550.1	AT3G24350.1	syntaxin of plants 32	1.5e-91
8	2816690	2827840	Dlo_pri0010F.1_g03540.1	AT5G25560.6	Enhancer of polycomb-like transcription factor protein	0
8	2831589	2842250	Dlo_pri0010F.1_g03530.1	AT4G13350.2	NSP (nuclear shuttle protein)-interacting GTPase	4.62e-35
8	2855144	2862081	Dlo_pri0010F.1_g03510.1	AT2G39990.1	eukaryotic translation initiation factor 2	6.75e-144
8	2865482	2866912	Dlo_pri0010F.1_g03500.1	AT3G24480.1	Leucine-rich repeat (LRR) family protein	1.94e-149
8	2876893	2880555	Dlo_pri0010F.1_g03470.1	AT5G25560.6	CHY-type/CTCHY-type/RING-type Zinc finger protein	3.7e-142
8	2881498	2882805	Dlo_pri0010F.1_g03460.1	AT5G11460.1	hypothetical protein (DUF581)	3.18e-23
8	2890427	2892072	Dlo_pri0010F.1_g03450.1	AT5G25570.2	polyamine-modulated factor 1-binding protein	2.38e-25
8	2897226	2908967	Dlo_pri0010F.1_g03430.1	AT4G32650.1	potassium channel protein	0
8	2918740	2921799	Dlo_pri0010F.1_g03410.1	AT4G32650.2	potassium channel protein	2.82e-54
8	2926072	2929313	Dlo_pri0010F.1_g03400.1	AT2G25730.1	zinc finger FYVE domain protein	2.44e-29
8	2929170	2931389	Dlo_pri0010F.1_g03390.1	No_hits
8	2939983	2969815	Dlo_pri0010F.1_g03320.1	AT2G25730.4	zinc finger FYVE domain protein	0
8	2990200	2997994	Dlo_pri0010F.1_g03250.1	AT2G25730.3	zinc finger FYVE domain protein	2.06e-63
8	3019270	3029561	Dlo_pri0010F.1_g03180.1	AT2G25730.3	zinc finger FYVE domain protein	1.34e-165
8	3045361	3046188	Dlo_pri0010F.1_g03120.1	AT2G25730.1	zinc finger FYVE domain protein	9.9e-64
8	3050009	3051913	Dlo_pri0010F.1_g03110.1	AT5G57460.1	muniscin carboxy-terminal mu-like domain protein	0
8	3054866	3061794	Dlo_pri0010F.1_g03100.1	AT1G18950.2	DDT domain superfamily	6.59e-104
8	3063290	3070838	Dlo_pri0010F.1_g03090.1	AT3G22440.1	FRIGIDA-like protein	1.68e-64
8	3077546	3083622	Dlo_pri0010F.1_g03080.1	AT4G32660.1	Protein kinase superfamily protein	0
8	3085104	3088699	Dlo_pri0010F.1_g03070.1	AT4G32690.1	hemoglobin 3	1.47e-101
8	3089995	3101356	Dlo_pri0010F.1_g03060.1	AT5G25590.1	DNA ligase (DUF630 and DUF632)	0
8	3109951	3110610	Dlo_pri0010F.1_g03040.1	AT2G35990.1	Putative lysine decarboxylase family protein	3.15e-44
8	3126472	3145262	Dlo_pri0010F.1_g03030.1	AT4G32700.2	MUS308 and mammalian DNA polymerase-like protein	0
8	3147137	3147754	Dlo_pri0010F.1_g03020.1	AT5G25610.1	BURP domain-containing protein	1.5e-78
8	3170498	3171710	Dlo_pri0010F.1_g02960.1	AT5G25610.1	BURP domain-containing protein	4.49e-99
8	3197470	3198676	Dlo_pri0010F.1_g02900.1	AT5G25610.1	BURP domain-containing protein	2.69e-94
8	3229605	3232366	Dlo_pri0010F.1_g02870.1	AT5G25620.1	Flavin-binding monooxygenase family protein	0
8	3255450	3257501	Dlo_pri0010F.1_g02850.1	No_hits
8	3260268	3265676	Dlo_pri0010F.1_g02840.1	AT3G16080.1	Zinc-binding ribosomal protein family protein	2.15e-57
8	3276375	3280538	Dlo_pri0010F.1_g02830.1	AT5G25640.1	Rhomboid-related intramembrane serine protease family protein	3.15e-124
8	3299467	3304267	Dlo_pri0010F.1_g02820.1	AT2G25737.1	Sulfite exporter TauE/SafE family protein	5.06e-171
8	3306436	3312879	Dlo_pri0010F.1_g02810.1	AT4G32720.2	La protein 1	3.21e-136
8	3316031	3324334	Dlo_pri0010F.1_g02800.1	AT4G32730.5	Homeodomain-like protein	0
8	3325333	3336939	Dlo_pri0010F.1_g02790.1	AT5G11520.1	aspartate aminotransferase 3	0
8	3341160	3344231	Dlo_pri0010F.1_g02780.1	AT5G04600.1	RNA-binding (RRM/RBD/RNP motifs) family protein	8.52e-25
8	3351615	3354568	Dlo_pri0010F.1_g02740.1	AT5G04600.1	RNA-binding (RRM/RBD/RNP motifs) family protein	2.25e-55
8	3357625	3366222	Dlo_pri0010F.1_g02730.1	AT4G32760.1	ENTH/VHS/GAT family protein	7.84e-153
8	3367792	3370014	Dlo_pri0010F.1_g02720.1	AT5G25770.1	alpha/beta-Hydrolases superfamily protein	5.97e-72
8	3374392	3379448	Dlo_pri0010F.1_g02710.1	AT5G25770.1	alpha/beta-Hydrolases superfamily protein	2.7e-165
8	3381479	3394214	Dlo_pri0010F.1_g02700.1	AT4G29000.1	Tesmin/TSO1-like CXC domain-containing protein	5.39e-122
8	3401116	3403305	Dlo_pri0010F.1_g02680.1	AT5G11540.1	D-arabinono-1%2C4-lactone oxidase family protein	0
8	3407175	3408214	Dlo_pri0010F.1_g02670.1	AT1G13120.1	nucleoporin GLE1-like protein	1.63e-22
8	3414380	3414679	Dlo_pri0010F.1_g02660.1	No_hits
8	3414688	3416912	Dlo_pri0010F.1_g02650.1	AT1G27600.2	Nucleotide-diphospho-sugar transferases superfamily protein	2.04e-89
8	3421842	3430217	Dlo_pri0010F.1_g02630.1	AT4G32770.1	tocopherol cyclase%2C chloroplast / vitamin E deficient 1 (VTE1) / sucrose export defective 1 (SXD1)	2.67e-168
8	3436606	3441413	Dlo_pri0010F.1_g02590.1	AT4G32770.1	tocopherol cyclase%2C chloroplast / vitamin E deficient 1 (VTE1) / sucrose export defective 1 (SXD1)	2.05e-61
8	3445366	3445834	Dlo_pri0010F.1_g02580.1	AT1G52190.1	Major facilitator superfamily protein	3.23e-22
8	3446625	3446960	Dlo_pri0010F.1_g02570.1	AT3G16180.1	Major facilitator superfamily protein	3.52e-23
8	3447013	3448121	Dlo_pri0010F.1_g02560.1	AT1G52190.1	Major facilitator superfamily protein	3.26e-31
8	3452746	3459053	Dlo_pri0010F.1_g02550.1	AT4G32780.1	phosphoinositide binding protein	1.2e-47
8	3462626	3468676	Dlo_pri0010F.1_g02540.1	AT2G25810.1	tonoplast intrinsic protein 4%3B1	6.57e-105
8	3470428	3472166	Dlo_pri0010F.1_g02530.1	AT3G50390.1	Transducin/WD40 repeat-like superfamily protein	3.84e-78
8	3481862	3485789	Dlo_pri0010F.1_g02500.1	AT3G63520.1	carotenoid cleavage dioxygenase 1	4.87e-48
8	3489287	3500575	Dlo_pri0010F.1_g02480.1	AT3G46210.7	Ribosomal protein S5 domain 2-like superfamily protein	5.73e-133
8	3505307	3510274	Dlo_pri0010F.1_g02470.1	AT5G25820.1	Exostosin family protein	0
8	3560202	3563522	Dlo_pri0010F.1_g02430.1	AT4G32810.1	carotenoid cleavage dioxygenase 8	0
8	3567571	3573240	Dlo_pri0010F.1_g02420.1	AT2G25830.1	YebC-like protein	4.94e-128
8	3574179	3575708	Dlo_pri0010F.1_g02410.1	AT5G11580.1	Regulator of chromosome condensation (RCC1) family protein	5.34e-160
8	3621615	3623175	Dlo_pri0010F.1_g02300.1	AT5G25830.1	GATA transcription factor 12	2.15e-68
8	3626190	3635906	Dlo_pri0010F.1_g02280.1	AT5G11640.1	Thioredoxin superfamily protein	6.62e-100
8	3645615	3653699	Dlo_pri0010F.1_g02270.1	AT4G32880.1	homeobox-leucine zipper protein ATHB-8	0
8	3660485	3661030	Dlo_pri0010F.1_g02250.1	AT5G25840.1	DUF1677 family protein (DUF1677)	2.69e-46
8	3668844	3675939	Dlo_pri0010F.1_g02240.1	AT5G11650.1	alpha/beta-Hydrolases superfamily protein	6.04e-179
8	3678309	3678818	Dlo_pri0010F.1_g02230.1	AT2G25770.2	Polyketide cyclase/dehydrase and lipid transport superfamily protein	3.7e-56
8	3684450	3684926	Dlo_pri0010F.1_g02210.1	AT4G32870.1	Polyketide cyclase/dehydrase and lipid transport superfamily protein	3.2e-43
8	3699272	3706998	Dlo_pri0010F.1_g02180.1	AT2G25760.1	Protein kinase family protein	0
8	3713966	3720279	Dlo_pri0010F.1_g02170.1	AT1G15215.2	SAWADEE HOMEODOMAIN protein	7.27e-67
8	3737504	3743431	Dlo_pri0010F.1_g02150.1	AT5G25880.1	NADP-malic enzyme 3	0
8	3746358	3747862	Dlo_pri0010F.1_g02140.1	AT2G25740.2	ATP-dependent protease La (LON) domain protein	1.06e-65
8	3761521	3761829	Dlo_pri0010F.1_g02100.1	No_hits
8	3768469	3775196	Dlo_pri0010F.1_g02050.1	AT2G25740.1	ATP-dependent protease La (LON) domain protein	1.21e-78
8	3779274	3786801	Dlo_pri0010F.1_g02030.1	AT2G25840.4	Nucleotidylyl transferase superfamily protein	7.55e-77
8	3797973	3806373	Dlo_pri0010F.1_g01980.1	AT2G25840.2	Nucleotidylyl transferase superfamily protein	9.62e-100
8	3810234	3810530	Dlo_pri0010F.1_g01970.1	AT3G16500.1	phytochrome-associated protein 1	1.02e-25
8	3812281	3816033	Dlo_pri0010F.1_g01960.1	AT3G48750.1	cell division control 2	0
8	3824444	3825823	Dlo_pri0010F.1_g01940.1	AT2G37410.2	translocase inner membrane subunit 17-2	2e-76
8	3832077	3836046	Dlo_pri0010F.1_g01920.1	AT1G10010.2	amino acid permease 8	0
8	3839127	3844008	Dlo_pri0010F.1_g01910.1	AT1G10010.1	amino acid permease 8	0
8	3848117	3853619	Dlo_pri0010F.1_g01900.1	AT5G25930.1	kinase family with leucine-rich repeat domain-containing protein	0
8	3861563	3862696	Dlo_pri0010F.1_g01890.1	AT4G32850.6	nuclear poly(a) polymerase	2.92e-22
8	3867472	3880788	Dlo_pri0010F.1_g01870.1	AT4G32850.9	nuclear poly(a) polymerase	0
8	3883555	3886542	Dlo_pri0010F.1_g01860.1	AT5G25940.1	early nodulin-like protein	6.94e-20
8	3888387	3888794	Dlo_pri0010F.1_g01830.1	AT1G29962.1	AGAMOUS-like 64
8	3889809	3897268	Dlo_pri0010F.1_g01820.1	AT4G35335.1	Nucleotide-sugar transporter family protein	0
8	3901328	3907622	Dlo_pri0010F.1_g01800.1	AT2G19760.1	profilin 1	9.63e-61
8	3912718	3918189	Dlo_pri0010F.1_g01790.1	AT4G32830.1	ataurora1	0
8	3921286	3921717	Dlo_pri0010F.1_g01780.1	AT2G25890.1	Oleosin family protein	9.2e-15
8	3929751	3931355	Dlo_pri0010F.1_g01760.1	AT4G32820.2	Tetratricopeptide repeat (TPR)-like superfamily protein	1e-31
8	3938341	3957206	Dlo_pri0010F.1_g01710.1	AT4G32820.3	Tetratricopeptide repeat (TPR)-like superfamily protein	0
8	3968929	3972832	Dlo_pri0010F.1_g01650.1	AT4G32820.1	Tetratricopeptide repeat (TPR)-like superfamily protein	1.86e-71
8	3983659	3984023	Dlo_pri0010F.1_g01580.1	AT4G39235.2	hypothetical protein	3.12e-27
8	3985428	3987891	Dlo_pri0010F.1_g01570.1	No_hits
8	3989704	3992327	Dlo_pri0010F.1_g01560.1	AT3G58190.1	lateral organ boundaries-domain 29	1.07e-22
8	4000764	4001222	Dlo_pri0010F.1_g01550.1	No_hits
8	4005378	4018856	Dlo_pri0010F.1_g01540.1	AT5G11700.2	ephrin type-B receptor	0
8	4027066	4034908	Dlo_pri0010F.1_g01490.1	AT5G11700.2	ephrin type-B receptor	6.55e-92
8	4049347	4050222	Dlo_pri0010F.1_g01440.1	AT5G11700.1	ephrin type-B receptor	1.47e-79
8	4074740	4075774	Dlo_pri0010F.1_g01400.1	AT4G29190.1	Zinc finger C-x8-C-x5-C-x3-H type family protein	1.9e-114
8	4091043	4092235	Dlo_pri0010F.1_g01380.1	AT3G49690.1	myb domain protein 84	3.15e-69
8	4102693	4103043	Dlo_pri0010F.1_g01370.1	AT4G15000.1	Ribosomal L27e protein family	4.04e-19
8	4105827	4110267	Dlo_pri0010F.1_g01360.1	AT2G19830.2	SNF7 family protein	5.47e-70
8	4114721	4126236	Dlo_pri0010F.1_g01330.1	AT5G11710.3	ENTH/VHS family protein	0
8	4128231	4137070	Dlo_pri0010F.1_g01320.1	AT2G25910.1	3'-5' exonuclease domain-containing protein / K homology domain-containing protein / KH domain-containing protein	1.22e-139
8	4139132	4139716	Dlo_pri0010F.1_g01310.1	No_hits
8	4147392	4153965	Dlo_pri0010F.1_g01250.1	AT2G25910.1	3'-5' exonuclease domain-containing protein / K homology domain-containing protein / KH domain-containing protein	4.56e-21
8	4161486	4162854	Dlo_pri0010F.1_g01230.1	AT1G13570.3	F-box/RNI-like superfamily protein	1.09e-71
8	4187745	4189223	Dlo_pri0010F.1_g01180.1	AT1G13570.3	F-box/RNI-like superfamily protein	1.96e-60
8	4215937	4216605	Dlo_pri0010F.1_g01080.1	AT1G13570.2	F-box/RNI-like superfamily protein	3.21e-40
8	4219875	4221207	Dlo_pri0010F.1_g01070.1	AT1G13570.3	F-box/RNI-like superfamily protein	7.12e-47
8	4241838	4243281	Dlo_pri0010F.1_g01030.1	AT1G13570.3	F-box/RNI-like superfamily protein	1.07e-62
8	4257372	4261042	Dlo_pri0010F.1_g01010.1	AT1G55340.2	hypothetical protein (DUF1639)	1.2e-38
8	4266429	4272545	Dlo_pri0010F.1_g00990.1	AT4G32940.1	gamma vacuolar processing enzyme	0
8	4276216	4277754	Dlo_pri0010F.1_g00980.1	AT5G26010.1	Protein phosphatase 2C family protein	7.78e-83
8	4280627	4287664	Dlo_pri0010F.1_g00970.1	AT4G32960.1	BRISC/BRCA1-A complex protein	4.07e-124
8	4292207	4299353	Dlo_pri0010F.1_g00960.1	AT2G25970.1	KH domain-containing protein	3.5e-139
8	4302547	4306687	Dlo_pri0010F.1_g00940.1	AT5G11780.1	SNF2 domain protein	4.53e-78
8	4313951	4317992	Dlo_pri0010F.1_g00930.1	AT5G11780.1	N-MYC downregulated-like 2	0
8	4323346	4326216	Dlo_pri0010F.1_g00910.1	AT4G32980.2	homeobox protein ATH1	1.9e-92
8	4331089	4331673	Dlo_pri0010F.1_g00890.1	AT2G26040.1	PYR1-like 2	4.88e-87
8	4336078	4340358	Dlo_pri0010F.1_g00880.1	AT2G19600.1	K+ efflux antiporter 4	3.81e-99
8	4345898	4346329	Dlo_pri0010F.1_g00850.1	AT1G07110.1	fructose-2%2C6-bisphosphatase	7.32e-13
8	4351324	4351962	Dlo_pri0010F.1_g00820.1	AT2G19600.1	K+ efflux antiporter 4	1.41e-39
8	4375096	4382257	Dlo_pri0010F.1_g00750.1	AT5G26040.2	histone deacetylase 2	0
8	4394751	4396335	Dlo_pri0010F.1_g00730.1	AT4G33000.3	calcineurin B-like protein 10	1.27e-26
8	4407377	4416553	Dlo_pri0010F.1_g00700.1	AT4G33000.2	calcineurin B-like protein 10	1.38e-79
8	4417993	4418903	Dlo_pri0010F.1_g00690.1	AT2G26070.1	protein REVERSION-TO-ETHYLENE SENSITIVITY-like protein (DUF778)	1.45e-102
8	4425070	4427424	Dlo_pri0010F.1_g00680.1	AT5G11840.1	YCF36%2C putative (DUF1230)	1.07e-108
8	4428893	4435688	Dlo_pri0010F.1_g00670.1	AT4G33010.1	glycine decarboxylase P-protein 1	0
8	4438312	4440015	Dlo_pri0010F.1_g00650.1	AT4G26150.1	cytokinin-responsive gata factor 1	2.92e-15
8	4454619	4461642	Dlo_pri0010F.1_g00600.1	AT2G26100.1	Galactosyltransferase family protein	5.02e-179
8	4462263	4464349	Dlo_pri0010F.1_g00590.1	AT1G10970.2	zinc transporter	1.97e-131
8	4468515	4469258	Dlo_pri0010F.1_g00580.1	AT2G26110.1	bromodomain protein (DUF761)	5.5e-19
8	4484361	4485155	Dlo_pri0010F.1_g00560.1	AT5G11890.1	harpin-induced protein	2.63e-24
8	4489657	4491990	Dlo_pri0010F.1_g00550.1	AT1G68400.1	leucine-rich repeat transmembrane protein kinase family protein	8.12e-78
8	4494945	4495835	Dlo_pri0010F.1_g00540.1	AT2G26140.1	FTSH protease 4	7.38e-115
8	4510102	4518338	Dlo_pri0010F.1_g00480.1	AT2G26140.1	FTSH protease 4	0
8	4523961	4526123	Dlo_pri0010F.1_g00470.1	AT1G55110.3	indeterminate(ID)-domain 7	9.93e-109
8	4533658	4534206	Dlo_pri0010F.1_g00460.1	AT5G56450.1	Mitochondrial substrate carrier family protein	3.57e-34
8	4543674	4544899	Dlo_pri0010F.1_g00430.1	AT5G56450.1	Mitochondrial substrate carrier family protein	2.81e-83
8	4560960	4561328	Dlo_pri0010F.1_g00400.1	AT2G26170.1	cytochrome P450%2C family 711%2C subfamily A%2C polypeptide 1	2.43e-20
8	4565634	4567916	Dlo_pri0010F.1_g00390.1	AT2G26170.1	cytochrome P450%2C family 711%2C subfamily A%2C polypeptide 1	0
8	4568256	4570781	Dlo_pri0010F.1_g00380.1	AT2G26180.1	IQ-domain 6	4.02e-123
8	4585562	4598799	Dlo_pri0010F.1_g00360.1	AT1G14560.1	Mitochondrial substrate carrier family protein	1.94e-164
8	4606587	4607291	Dlo_pri0010F.1_g00350.1	No_hits
8	4611478	4613681	Dlo_pri0010F.1_g00340.1	AT5G11950.3	Putative lysine decarboxylase family protein	3.96e-128
8	4618423	4624710	Dlo_pri0010F.1_g00330.1	AT5G11960.1	magnesium transporter%2C putative (DUF803)	1.86e-133
8	4630132	4630476	Dlo_pri0010F.1_g00320.1	AT5G11970.1	ABC family ABC transporter%2C putative (DUF3511)	4.18e-27
8	4646463	4649092	Dlo_pri0010F.1_g00310.1	AT5G45275.1	Major facilitator superfamily protein	0
8	4672973	4682898	Dlo_pri0010F.1_g00250.1	AT1G31500.5	DNAse I-like superfamily protein	6.33e-151
8	4687660	4691980	Dlo_pri0010F.1_g00240.1	AT5G36930.3	Disease resistance protein (TIR-NBS-LRR class) family	7.1e-168
8	4704764	4705423	Dlo_pri0010F.1_g00230.1	AT2G35990.1	Putative lysine decarboxylase family protein	1.14e-60
8	4735103	4735929	Dlo_pri0010F.1_g00180.1	No_hits
8	4760526	4766643	Dlo_pri0010F.1_g00160.1	AT5G36930.3	Disease resistance protein (TIR-NBS-LRR class) family	3.02e-167
8	4768039	4768551	Dlo_pri0010F.1_g00150.1	AT1G71695.1	Peroxidase superfamily protein	3.76e-29
8	4773293	4773805	Dlo_pri0010F.1_g00140.1	AT1G71695.1	Peroxidase superfamily protein	3.76e-29
8	4777519	4782823	Dlo_pri0010F.1_g00110.1	AT3G58190.1	lateral organ boundaries-domain 29	5.29e-22
8	4795123	4795782	Dlo_pri0010F.1_g00090.1	AT2G35990.1	Putative lysine decarboxylase family protein	6.75e-58
8	4813325	4815515	Dlo_pri0010F.1_g00040.1	AT5G36930.3	Disease resistance protein (TIR-NBS-LRR class) family	2.34e-43
8	4815657	4817774	Dlo_pri0010F.1_g00030.1	AT5G36930.3	Disease resistance protein (TIR-NBS-LRR class) family	1.83e-103
8	4830775	4832558	Dlo_pri0010F.1_g00010.1	AT5G36930.3	Disease resistance protein (TIR-NBS-LRR class) family	5.38e-84
8	4871945	4872547	Dlo_pri0193F.1_g02210.1	AT5G45320.1	late embryogenesis abundant protein	4.81e-48
8	4901138	4902619	Dlo_pri0193F.1_g02080.1	AT1G77360.2	Tetratricopeptide repeat (TPR)-like superfamily protein	6.38e-63
8	4910925	4921818	Dlo_pri0193F.1_g02070.1	AT4G19390.1	Uncharacterized protein family (UPF0114)	1.51e-81
8	4951834	4952493	Dlo_pri0193F.1_g02050.1	AT2G35990.1	Putative lysine decarboxylase family protein	2.07e-62
8	4957569	4958374	Dlo_pri0193F.1_g02030.1	No_hits
8	4984052	4985447	Dlo_pri0193F.1_g02020.1	AT4G19380.2	Long-chain fatty alcohol dehydrogenase family protein	1.24e-39
8	4994213	4996755	Dlo_pri0193F.1_g01970.1	No_hits
8	5001172	5004393	Dlo_pri0193F.1_g01940.1	AT4G19380.1	Long-chain fatty alcohol dehydrogenase family protein	0
8	5009332	5013706	Dlo_pri0193F.1_g01930.1	AT4G19380.2	Long-chain fatty alcohol dehydrogenase family protein	0
8	5030558	5031563	Dlo_pri0193F.1_g01860.1	AT1G31720.2	chitin synthase%2C putative (DUF1218)	4.81e-36
8	5033135	5045513	Dlo_pri0193F.1_g01850.1	AT5G45330.1	decapping 5-like protein	2.81e-37
8	5053903	5056450	Dlo_pri0193F.1_g01830.1	No_hits
8	5061379	5068558	Dlo_pri0193F.1_g01820.1	AT1G31730.1	Adaptin family protein	0
8	5076030	5081062	Dlo_pri0193F.1_g01790.1	AT1G31730.1	Adaptin family protein	3.97e-101
8	5081403	5082560	Dlo_pri0193F.1_g01780.1	No_hits
8	5085855	5091333	Dlo_pri0193F.1_g01760.1	AT1G31730.1	Adaptin family protein	1.66e-118
8	5098667	5100788	Dlo_pri0193F.1_g01750.1	AT4G19230.1	cytochrome P450%2C family 707%2C subfamily A%2C polypeptide 1	0
8	5131716	5133376	Dlo_pri0193F.1_g01710.1	AT3G19300.1	Protein kinase superfamily protein	2.45e-53
8	5145489	5164734	Dlo_pri0193F.1_g01700.1	AT2G35610.1	xyloglucanase 113	0
8	5165561	5168437	Dlo_pri0193F.1_g01690.1	AT4G19220.1	Tetratricopeptide repeat (TPR)-like superfamily protein	0
8	5169545	5182670	Dlo_pri0193F.1_g01680.1	AT5G45360.1	F-box family protein	1.7e-123
8	5184025	5186474	Dlo_pri0193F.1_g01670.1	AT4G19190.1	zinc knuckle (CCHC-type) family protein	3.87e-21
8	5194460	5197055	Dlo_pri0193F.1_g01600.1	AT4G19190.1	zinc knuckle (CCHC-type) family protein	1.29e-115
8	5199920	5201122	Dlo_pri0193F.1_g01590.1	AT3G29765.1	General transcription factor 2-related zinc finger protein	7.4e-126
8	5206364	5209648	Dlo_pri0193F.1_g01570.1	AT1G31770.1	ATP-binding cassette 14	0
8	5224981	5231900	Dlo_pri0193F.1_g01560.1	AT1G31780.1	oligomeric golgi complex subunit	0
8	5233484	5234975	Dlo_pri0193F.1_g01550.1	AT4G19185.1	nodulin MtN21 /EamA-like transporter family protein	1.67e-21
8	5235020	5243748	Dlo_pri0193F.1_g01540.1	AT4G19185.1	nodulin MtN21 /EamA-like transporter family protein	4.26e-143
8	5245266	5245975	Dlo_pri0193F.1_g01530.1	AT3G45870.1	nodulin MtN21 /EamA-like transporter family protein	2.11e-19
8	5262299	5267624	Dlo_pri0193F.1_g01430.1	AT5G45370.4	nodulin MtN21 /EamA-like transporter family protein	1.11e-127
8	5268294	5272289	Dlo_pri0193F.1_g01420.1	AT3G45880.2	2-oxoglutarate (2OG) and Fe(II)-dependent oxygenase superfamily protein	1.05e-79
8	5301386	5303730	Dlo_pri0193F.1_g01390.1	AT3G22370.1	alternative oxidase 1A	7.77e-173
8	5316711	5317369	Dlo_pri0193F.1_g01360.1	AT2G35990.1	Putative lysine decarboxylase family protein	9.09e-42
8	5324337	5328260	Dlo_pri0193F.1_g01340.1	AT5G45380.1	urea-proton symporter DEGRADATION OF UREA 3 (DUR3)	0
8	5336763	5340700	Dlo_pri0193F.1_g01310.1	AT5G45380.1	urea-proton symporter DEGRADATION OF UREA 3 (DUR3)	0
8	5343143	5346571	Dlo_pri0193F.1_g01300.1	AT3G45900.1	Ribonuclease P protein subunit P38-like protein	1.1e-72
8	5348418	5349650	Dlo_pri0193F.1_g01280.1	AT1G31812.1	acyl-CoA-binding protein 6	6.74e-46
8	5358676	5361086	Dlo_pri0193F.1_g01270.1	AT1G31830.1	Amino acid permease family protein	0
8	5362574	5370067	Dlo_pri0193F.1_g01260.1	AT4G14965.1	membrane-associated progesterone binding protein 4	2.07e-121
8	5370493	5377858	Dlo_pri0193F.1_g01250.1	AT5G45390.1	CLP protease P4	1.75e-137
8	5382169	5391299	Dlo_pri0193F.1_g01240.1	No_hits
8	5399186	5402639	Dlo_pri0193F.1_g01230.1	AT4G19140.1	exopolysaccharide production negative regulator	4.22e-86
8	5404080	5404355	Dlo_pri0193F.1_g01220.1	AT2G44230.1	hypothetical protein (DUF946)	1.06e-26
8	5404382	5409530	Dlo_pri0193F.1_g01210.1	AT2G44260.1	DUF946 family protein (DUF946)	2.99e-148
8	5423996	5429371	Dlo_pri0193F.1_g01170.1	AT5G14230.1	ankyrin	0
8	5430719	5438944	Dlo_pri0193F.1_g01160.1	AT4G18905.1	Transducin/WD40 repeat-like superfamily protein	0
8	5442677	5447120	Dlo_pri0193F.1_g01140.1	AT5G45400.1	Replication factor-A protein 1-like protein	0
8	5448149	5449716	Dlo_pri0193F.1_g01130.1	AT4G25030.2	Serine/Threonine-kinase	6.68e-118
8	5469253	5472420	Dlo_pri0193F.1_g01110.1	AT1G31850.4	S-adenosyl-L-methionine-dependent methyltransferases superfamily protein	0
8	5487834	5488931	Dlo_pri0193F.1_g01060.1	No_hits
8	5491097	5495686	Dlo_pri0193F.1_g01040.1	AT5G12080.3	mechanosensitive channel of small conductance-like 10	6.01e-170
8	5504489	5510693	Dlo_pri0193F.1_g01020.1	AT4G19110.1	Protein kinase superfamily protein	0
8	5511854	5520075	Dlo_pri0193F.1_g01010.1	AT1G31880.2	DZC (Disease resistance/zinc finger/chromosome condensation-like region) domain containing protein	2.22e-132
8	5533595	5536414	Dlo_pri0193F.1_g00990.1	AT4G19070.1	Putative membrane lipoprotein	5.52e-38
8	5538783	5540638	Dlo_pri0193F.1_g00980.1	No_hits
8	5553367	5554555	Dlo_pri0193F.1_g00930.1	AT3G13960.1	growth-regulating factor 5	1.96e-49
8	5564822	5565255	Dlo_pri0193F.1_g00910.1	No_hits
8	5570348	5572967	Dlo_pri0193F.1_g00890.1	AT1G32127.2	plant viral-response family protein	5.62e-122
8	5574837	5578084	Dlo_pri0193F.1_g00880.1	AT1G32127.2	plant viral-response family protein	1.65e-135
8	5586900	5596669	Dlo_pri0193F.1_g00870.1	AT5G45580.2	Homeodomain-like superfamily protein	3.11e-68
8	5598988	5616417	Dlo_pri0193F.1_g00850.1	AT4G19020.2	chromomethylase 2	0
8	5659254	5661194	Dlo_pri0193F.1_g00670.1	AT2G22410.1	SLOW GROWTH 1	2.58e-174
8	5668176	5674369	Dlo_pri0193F.1_g00630.1	AT1G80490.1	TOPLESS-related 1	1.77e-151
8	5675627	5676922	Dlo_pri0193F.1_g00620.1	AT3G17450.2	hAT dimerization domain-containing protein	3.66e-33
8	5676938	5677477	Dlo_pri0193F.1_g00610.1	No_hits
8	5681428	5684152	Dlo_pri0193F.1_g00600.1	No_hits
8	5687434	5688093	Dlo_pri0193F.1_g00590.1	No_hits
8	5719137	5720097	Dlo_pri0193F.1_g00520.1	AT4G23160.3	cysteine-rich RECEPTOR-like kinase	1.41e-27
8	5722639	5723043	Dlo_pri0193F.1_g00500.1	AT2G37500.1	arginine biosynthesis protein ArgJ family	2.58e-46
8	5729536	5731236	Dlo_pri0193F.1_g00480.1	AT2G22410.1	SLOW GROWTH 1	1.56e-159
8	5733253	5740384	Dlo_pri0193F.1_g00460.1	AT1G80490.3	TOPLESS-related 1	0
8	5758408	5765308	Dlo_pri0193F.1_g00380.1	AT1G15750.4	Transducin family protein / WD-40 repeat family protein	0
8	5776129	5780305	Dlo_pri0193F.1_g00370.1	No_hits
8	5795706	5796020	Dlo_pri0193F.1_g00280.1	No_hits
8	5796832	5797481	Dlo_pri0193F.1_g00270.1	AT5G45590.1	Ribosomal protein L35	2.76e-40
8	5798343	5800121	Dlo_pri0193F.1_g00260.1	No_hits
8	5808463	5811478	Dlo_pri0193F.1_g00250.1	AT1G67520.6	lectin protein kinase family protein	4.77e-126
8	5825218	5828227	Dlo_pri0193F.1_g00190.1	AT1G11350.1	S-domain-1 13	8.56e-84
8	5836769	5860093	Dlo_pri0193F.1_g00160.1	AT4G19006.1	Proteasome component (PCI) domain protein	0
8	5871274	5875781	Dlo_pri0193F.1_g00150.1	AT1G31940.1	cystic fibrosis transmembrane conductance regulator	2.87e-51
8	5877698	5879787	Dlo_pri0193F.1_g00130.1	AT2G45550.1	cytochrome P450%2C family 76%2C subfamily C%2C polypeptide 4	2.94e-148
8	5892452	5894725	Dlo_pri0193F.1_g00120.1	AT2G45550.1	cytochrome P450%2C family 76%2C subfamily C%2C polypeptide 4	3.44e-141
8	5914397	5917518	Dlo_pri0193F.1_g00070.1	AT2G45570.1	cytochrome P450%2C family 76%2C subfamily C%2C polypeptide 2	1.04e-101
8	5924151	5924618	Dlo_pri0193F.1_g00060.1	AT2G45560.3	cytochrome P450%2C family 76%2C subfamily C%2C polypeptide 1	3.93e-20
8	5925586	5926546	Dlo_pri0193F.1_g00050.1	AT2G45550.1	cytochrome P450%2C family 76%2C subfamily C%2C polypeptide 4	4.28e-87
8	5940612	5941529	Dlo_pri0193F.1_g00030.1	AT2G45560.2	cytochrome P450%2C family 76%2C subfamily C%2C polypeptide 1	9.55e-46
8	5944575	5948079	Dlo_pri0193F.1_g00010.1	AT2G45550.1	cytochrome P450%2C family 76%2C subfamily C%2C polypeptide 4	4.53e-80
8	5989919	5990482	Dlo_pri0170F.1_g00040.1	No_hits
8	6003647	6004293	Dlo_pri0170F.1_g00050.1	AT4G16990.8	disease resistance protein (TIR-NBS class)	3e-137
8	6007116	6010601	Dlo_pri0170F.1_g00060.1	AT5G36930.3	Disease resistance protein (TIR-NBS-LRR class) family	1e-137
8	6031881	6041116	Dlo_pri0170F.1_g00100.1	AT1G32130.1	Transcription elongation factor (TFIIS) family protein	0
8	6049092	6050897	Dlo_pri0170F.1_g00110.1	AT2G35540.1	DNAJ heat shock N-terminal domain-containing protein	1e-149
8	6065142	6065414	Dlo_pri0170F.1_g00130.1	AT5G48330.2	Regulator of chromosome condensation (RCC1) family protein	4e-15
8	6066105	6067412	Dlo_pri0170F.1_g00150.1	AT5G48330.2	Regulator of chromosome condensation (RCC1) family protein	6e-28
8	6068232	6072380	Dlo_pri0170F.1_g00160.1	AT1G32150.1	basic region/leucine zipper transcription factor 68	4e-82
8	6077181	6077738	Dlo_pri0170F.1_g00190.1	No_hits
8	6082391	6087072	Dlo_pri0170F.1_g00220.1	AT2G35530.1	basic region/leucine zipper transcription factor 16	2e-33
8	6094951	6099256	Dlo_pri0170F.1_g00240.1	AT1G32150.1	basic region/leucine zipper transcription factor 68	3e-29
8	6102128	6106299	Dlo_pri0170F.1_g00250.1	AT1G32170.1	xyloglucan endotransglucosylase/hydrolase 30	1e-146
8	6107810	6112150	Dlo_pri0170F.1_g00260.1	AT3G03050.1	cellulose synthase-like D3	0
8	6112189	6114609	Dlo_pri0170F.1_g00270.1	AT3G03050.1	cellulose synthase-like D3	8e-27
8	6136898	6140233	Dlo_pri0170F.1_g00280.1	AT4G27300.1	S-locus lectin protein kinase family protein	1e-152
8	6152624	6156624	Dlo_pri0170F.1_g00290.1	AT1G11340.1	G-type lectin S-receptor-like Serine/Threonine-kinase	0
8	6207645	6210272	Dlo_pri0170F.1_g00390.1	No_hits
8	6233547	6237994	Dlo_pri0170F.1_g00470.1	AT1G11340.1	G-type lectin S-receptor-like Serine/Threonine-kinase	0
8	6247022	6252584	Dlo_pri0170F.1_g00480.1	AT1G11340.1	G-type lectin S-receptor-like Serine/Threonine-kinase	0
8	6273879	6283247	Dlo_pri0170F.1_g00500.1	AT1G11340.2	G-type lectin S-receptor-like Serine/Threonine-kinase	1e-112
8	6326740	6329363	Dlo_pri0170F.1_g00530.1	AT1G11340.2	G-type lectin S-receptor-like Serine/Threonine-kinase	1e-103
8	6339965	6342479	Dlo_pri0170F.1_g00610.1	No_hits
8	6342513	6343528	Dlo_pri0170F.1_g00620.1	No_hits
8	6343740	6346723	Dlo_pri0170F.1_g00630.1	AT4G27300.1	S-locus lectin protein kinase family protein	1e-128
8	6349377	6352516	Dlo_pri0170F.1_g00640.1	AT4G21380.1	receptor kinase 3	1e-175
8	6366502	6374358	Dlo_pri0170F.1_g00650.1	AT1G32190.1	alpha/beta-Hydrolases superfamily protein	1e-145
8	6384343	6395165	Dlo_pri0170F.1_g00660.1	AT1G32200.2	phospholipid/glycerol acyltransferase family protein	1e-177
8	6400660	6405138	Dlo_pri0170F.1_g00700.1	AT1G32200.2	phospholipid/glycerol acyltransferase family protein	2e-21
8	6409979	6412941	Dlo_pri0170F.1_g00710.1	AT1G32210.1	Defender against death (DAD family) protein	5e-71
8	6415608	6423305	Dlo_pri0170F.1_g00720.1	AT1G32220.1	NAD(P)-binding Rossmann-fold superfamily protein	1e-153
8	6424105	6429115	Dlo_pri0170F.1_g00730.1	No_hits
8	6431250	6433965	Dlo_pri0170F.1_g00740.1	ATMG00710.1	Polynucleotidyl transferase%2C ribonuclease H-like superfamily protein	2e-14
8	6439770	6440934	Dlo_pri0170F.1_g00790.1	No_hits
8	6443014	6443791	Dlo_pri0170F.1_g00800.1	AT1G20050.1	C-8%2C7 sterol isomerase	3e-80
8	6450031	6455423	Dlo_pri0170F.1_g00810.1	AT2G35500.1	shikimate kinase like 2	1e-161
8	6492868	6497251	Dlo_pri0170F.1_g00870.1	AT1G32240.1	Homeodomain-like superfamily protein	4e-89
8	6522768	6533334	Dlo_pri0170F.1_g00890.1	AT5G46910.1	Transcription factor jumonji (jmj) family protein / zinc finger (C5HC2 type) family protein	0
8	6577929	6582428	Dlo_pri0170F.1_g00940.1	AT5G46880.3	homeobox-7	0
8	6591965	6592360	Dlo_pri0170F.1_g00950.1	No_hits
8	6594431	6594919	Dlo_pri0170F.1_g00960.1	AT1G32250.1	Calcium-binding EF-hand family protein	9e-87
8	6608853	6610418	Dlo_pri0170F.1_g00970.1	AT4G12560.3	F-box and associated interaction domains-containing protein	3e-90
8	6631148	6631780	Dlo_pri0170F.1_g01010.1	AT2G35470.1	ribosome maturation factor	1e-22
8	6652085	6662848	Dlo_pri0170F.1_g01040.1	AT4G17720.1	RNA-binding (RRM/RBD/RNP motifs) family protein	1e-129
8	6677900	6678358	Dlo_pri0170F.1_g01090.1	AT3G42170.2	BED zinc finger and hAT dimerization domain-containing protein DAYSLEEPER	5e-12
8	6694662	6700180	Dlo_pri0170F.1_g01100.1	AT5G46860.1	Syntaxin/t-SNARE family protein	1e-146
8	6701312	6707995	Dlo_pri0170F.1_g01110.1	AT5G46850.3	phosphatidylinositol-glycan biosynthesis class X-like protein	2e-60
8	6710283	6710588	Dlo_pri0170F.1_g01120.1	AT2G31670.1	Stress responsive alpha-beta barrel domain protein	2e-18
8	6716792	6722538	Dlo_pri0170F.1_g01140.1	AT1G32310.1	valine-tRNA ligase	4e-27
8	6724829	6731163	Dlo_pri0170F.1_g01150.1	AT1G32330.2	heat shock transcription factor A1D	1e-156
8	6755533	6759734	Dlo_pri0170F.1_g01180.1	AT1G32330.2	heat shock transcription factor A1D	1e-122
8	6792784	6795045	Dlo_pri0170F.1_g01210.1	AT5G39710.1	Tetratricopeptide repeat (TPR)-like superfamily protein	2e-86
8	6802661	6810356	Dlo_pri0170F.1_g01240.1	AT1G32340.1	NDR1/HIN1-like 8	2e-77
8	6822638	6825161	Dlo_pri0170F.1_g01280.1	AT1G32340.1	NDR1/HIN1-like 8	2e-99
8	6837434	6837793	Dlo_pri0170F.1_g01290.1	AT1G32340.1	NDR1/HIN1-like 8	9e-38
8	6839920	6840399	Dlo_pri0170F.1_g01300.1	AT3G17730.1	NAC domain containing protein 57	1e-10
8	6840689	6841831	Dlo_pri0170F.1_g01310.1	No_hits
8	6869842	6871054	Dlo_pri0170F.1_g01360.1	No_hits
8	6874733	6875452	Dlo_pri0170F.1_g01390.1	AT3G42170.2	BED zinc finger and hAT dimerization domain-containing protein DAYSLEEPER	2e-11
8	6883867	6884959	Dlo_pri0170F.1_g01400.1	AT3G17730.1	NAC domain containing protein 57	1e-16
8	6897686	6898798	Dlo_pri0170F.1_g01410.1	AT3G17730.1	NAC domain containing protein 57	1e-16
8	6910335	6911427	Dlo_pri0170F.1_g01420.1	AT3G17730.1	NAC domain containing protein 57	3e-17
8	6922408	6923493	Dlo_pri0170F.1_g01440.1	AT3G17730.1	NAC domain containing protein 57	2e-17
8	6938893	6940297	Dlo_pri0170F.1_g01480.1	No_hits
8	6946859	6949135	Dlo_pri0170F.1_g01520.1	AT5G67360.1	Subtilase family protein	0
8	6977575	6979845	Dlo_pri0170F.1_g01580.1	AT5G67360.1	Subtilase family protein	0
8	6999785	7000897	Dlo_pri0170F.1_g01620.1	AT5G16760.1	Inositol 1%2C3%2C4-trisphosphate 5/6-kinase family protein	1e-137
8	7008000	7014543	Dlo_pri0170F.1_g01630.1	AT5G46840.1	RNA-binding (RRM/RBD/RNP motifs) family protein	1e-121
8	7027318	7028954	Dlo_pri0170F.1_g01640.1	AT5G16770.4	myb domain protein 9	5e-93
8	7038558	7042602	Dlo_pri0170F.1_g01660.1	AT4G25960.1	P-glycoprotein 2	0
8	7085375	7086451	Dlo_pri0170F.1_g01690.1	No_hits
8	7104720	7105746	Dlo_pri0170F.1_g01750.1	AT4G17940.1	Tetratricopeptide repeat (TPR)-like superfamily protein	4e-50
8	7117075	7122230	Dlo_pri0170F.1_g01760.1	AT1G07080.1	Thioredoxin superfamily protein	5e-40
8	7124739	7127466	Dlo_pri0170F.1_g01780.1	AT5G51280.1	DEAD-box protein abstrakt	0
8	7139730	7140389	Dlo_pri0170F.1_g01810.1	AT2G35990.1	Putative lysine decarboxylase family protein	8e-59
8	7147024	7151674	Dlo_pri0170F.1_g01840.1	AT5G58420.1	Ribosomal protein S4 (RPS4A) family protein	0
8	7180910	7182121	Dlo_pri0572F.1_g00010.1	AT2G17440.1	plant intracellular ras group-related LRR 5	3e-45
8	7182214	7183031	Dlo_pri0572F.1_g00020.1	AT4G35470.1	plant intracellular ras group-related LRR 4	1e-97
8	7201745	7203883	Dlo_pri0572F.1_g00050.1	AT4G35470.1	plant intracellular ras group-related LRR 4	1e-151
8	7228858	7230427	Dlo_pri0572F.1_g00080.1	AT1G32540.3	lsd one like 1	4e-80
8	7235467	7239689	Dlo_pri0572F.1_g00100.1	AT1G32550.1	2Fe-2S ferredoxin-like superfamily protein	2e-86
8	7244800	7245182	Dlo_pri0572F.1_g00110.1	No_hits
8	7256782	7257573	Dlo_pri0572F.1_g00140.1	AT5G46640.1	AT hook motif DNA-binding family protein	2e-23
8	7272514	7275737	Dlo_pri0572F.1_g00160.1	AT4G12080.1	AT-hook motif nuclear-localized protein 1	8e-46
8	7278246	7278608	Dlo_pri0572F.1_g00170.1	AT2G35290.1	hypothetical protein	5e-32
8	7296212	7298930	Dlo_pri0572F.1_g00230.1	AT2G38740.1	Haloacid dehalogenase-like hydrolase (HAD) superfamily protein	1e-119
8	7300026	7307890	Dlo_pri0572F.1_g00240.1	AT1G31870.2	pre-mRNA-splicing factor of RES complex protein	1e-144
8	7325633	7326385	Dlo_pri0572F.1_g00260.1	AT4G17810.1	C2H2 and C2HC zinc fingers superfamily protein	1e-40
8	7367046	7377906	Dlo_pri0572F.1_g00290.1	AT4G17830.1	Peptidase M20/M25/M40 family protein	1e-135
8	7389406	7390458	Dlo_pri0572F.1_g00330.1	AT1G43260.1	hAT transposon superfamily protein	5e-75
8	7405829	7407273	Dlo_pri0572F.1_g00380.1	AT5G33406.1	hAT dimerization domain-containing protein / transposase-like protein	1e-67
8	7409230	7411848	Dlo_pri0572F.1_g00390.1	AT4G17830.1	Peptidase M20/M25/M40 family protein	3e-82
8	7478512	7480507	Dlo_pri0572F.1_g00490.1	No_hits
8	7482044	7489110	Dlo_pri0572F.1_g00500.1	AT3G02890.1	RING/FYVE/PHD zinc finger superfamily protein	1e-43
8	7507156	7507806	Dlo_pri0572F.1_g00550.1	AT4G17870.1	Polyketide cyclase/dehydrase and lipid transport superfamily protein	1e-104
8	7527594	7528253	Dlo_pri0572F.1_g00580.1	AT2G35990.1	Putative lysine decarboxylase family protein	1e-61
8	7544074	7544508	Dlo_pri0078F.1_g04110.1	No_hits
8	7544978	7547217	Dlo_pri0078F.1_g04100.1	AT4G35470.1	plant intracellular ras group-related LRR 4	1e-148
8	7576157	7578280	Dlo_pri0078F.1_g04040.1	AT4G35470.1	plant intracellular ras group-related LRR 4	1e-156
8	7594289	7608743	Dlo_pri0078F.1_g04030.1	AT2G35330.2	RING/U-box superfamily protein	0
8	7622455	7625678	Dlo_pri0078F.1_g04000.1	AT4G17970.1	aluminum-activated%2C malate transporter 12	0
8	7634467	7636796	Dlo_pri0078F.1_g03970.1	No_hits
8	7642294	7642848	Dlo_pri0078F.1_g03950.1	No_hits
8	7644805	7645664	Dlo_pri0078F.1_g03940.1	AT1G32520.1	TLDc domain protein	1e-50
8	7647089	7648744	Dlo_pri0078F.1_g03920.1	AT4G17980.2	NAC domain containing protein 71	7e-98
8	7660470	7666209	Dlo_pri0078F.1_g03900.1	AT1G32500.1	non-intrinsic ABC protein 6	0
8	7667444	7668427	Dlo_pri0078F.1_g03890.1	AT1G80290.1	Nucleotide-diphospho-sugar transferases superfamily protein	1e-141
8	7688720	7694400	Dlo_pri0078F.1_g03840.1	AT3G29765.1	General transcription factor 2-related zinc finger protein	9e-52
8	7708748	7716700	Dlo_pri0078F.1_g03830.1	AT5G24800.1	basic leucine zipper 9	4e-66
8	7717526	7720905	Dlo_pri0078F.1_g03820.1	No_hits
8	7747213	7756577	Dlo_pri0078F.1_g03770.1	AT3G54230.3	suppressor of abi3-5	0
8	7765694	7766179	Dlo_pri0078F.1_g03700.1	No_hits
8	7766403	7767095	Dlo_pri0078F.1_g03690.1	No_hits
8	7770787	7774588	Dlo_pri0078F.1_g03670.1	AT3G54230.2	suppressor of abi3-5	1e-175
8	7780224	7781177	Dlo_pri0078F.1_g03650.1	No_hits
8	7791088	7792038	Dlo_pri0078F.1_g03640.1	AT5G45420.3	Duplicated homeodomain-like superfamily protein	2e-73
8	7796183	7798677	Dlo_pri0078F.1_g03630.1	AT1G43260.1	hAT transposon superfamily protein	1e-106
8	7812563	7817109	Dlo_pri0078F.1_g03600.1	AT5G18070.1	phosphoglucosamine mutase-like protein	8e-31
8	7827706	7829530	Dlo_pri0078F.1_g03530.1	No_hits
8	7833697	7841713	Dlo_pri0078F.1_g03500.1	AT5G18070.1	phosphoglucosamine mutase-like protein	1e-156
8	7843702	7845293	Dlo_pri0078F.1_g03480.1	AT5G18070.1	phosphoglucosamine mutase-like protein	2e-55
8	7909698	7916433	Dlo_pri0078F.1_g03440.1	AT4G18010.1	myo-inositol polyphosphate 5-phosphatase 2	0
8	7918833	7919453	Dlo_pri0078F.1_g03430.1	AT2G35380.1	Peroxidase superfamily protein	6e-58
8	7919657	7920559	Dlo_pri0078F.1_g03420.1	AT2G35380.2	Peroxidase superfamily protein	1e-76
8	7945410	7947021	Dlo_pri0078F.1_g03390.1	AT1G17020.1	senescence-related gene 1	1e-107
8	7952713	7953810	Dlo_pri0078F.1_g03380.1	AT3G57990.1	hypothetical protein	8e-43
8	7972304	7984937	Dlo_pri0078F.1_g03360.1	AT2G35350.1	poltergeist like 1	0
8	7993718	7995136	Dlo_pri0078F.1_g03350.1	AT4G31340.2	myosin heavy chain-like protein	1e-27
8	8004017	8008041	Dlo_pri0078F.1_g03310.1	No_hits
8	8022102	8024872	Dlo_pri0078F.1_g03230.1	AT2G24420.2	DNA repair ATPase-like protein	9e-91
8	8026356	8027012	Dlo_pri0078F.1_g03220.1	No_hits
8	8050178	8051302	Dlo_pri0078F.1_g03180.1	AT3G12660.1	FASCICLIN-like arabinogalactan protein 14 precursor	2e-48
8	8053940	8063528	Dlo_pri0078F.1_g03170.1	AT4G31420.1	Zinc finger protein 622	1e-174
8	8064267	8072216	Dlo_pri0078F.1_g03160.1	No_hits
8	8073286	8075040	Dlo_pri0078F.1_g03150.1	AT4G31410.3	E3 ubiquitin-protein ligase%2C putative (DUF1644)	1e-132
8	8121996	8134043	Dlo_pri0078F.1_g03030.1	AT4G31430.3	flocculation protein	6e-29
8	8158654	8159676	Dlo_pri0078F.1_g02930.1	AT1G72820.2	Mitochondrial substrate carrier family protein	1e-130
8	8207768	8209472	Dlo_pri0078F.1_g02750.1	No_hits
8	8244552	8245868	Dlo_pri0078F.1_g02630.1	No_hits
8	8248309	8251653	Dlo_pri0078F.1_g02620.1	AT5G20510.2	alfin-like 5	1e-98
8	8264406	8267561	Dlo_pri0078F.1_g02610.1	AT5G19530.1	S-adenosyl-L-methionine-dependent methyltransferases superfamily protein	0
8	8282223	8286200	Dlo_pri0078F.1_g02580.1	AT3G19620.1	Glycosyl hydrolase family protein	0
8	8308130	8308396	Dlo_pri0078F.1_g02560.1	No_hits
8	8323179	8330437	Dlo_pri0078F.1_g02510.1	AT5G12080.3	mechanosensitive channel of small conductance-like 10	0
8	8340221	8340790	Dlo_pri0078F.1_g02490.1	No_hits
8	8365187	8365911	Dlo_pri0078F.1_g02470.1	AT4G35780.1	ACT-like protein tyrosine kinase family protein	2e-20
8	8365969	8367433	Dlo_pri0078F.1_g02460.1	AT1G08720.1	Protein kinase superfamily protein	3e-23
8	8385198	8387372	Dlo_pri0078F.1_g02430.1	AT4G35780.1	ACT-like protein tyrosine kinase family protein	6e-22
8	8387551	8388660	Dlo_pri0078F.1_g02420.1	AT3G58640.2	Mitogen activated protein kinase kinase kinase-like protein	4e-11
8	8422890	8423389	Dlo_pri0078F.1_g02370.1	No_hits
8	8429495	8430784	Dlo_pri0078F.1_g02330.1	AT3G13980.1	SKI/DACH domain protein	7e-39
8	8434386	8435742	Dlo_pri0078F.1_g02310.1	AT5G21430.1	Chaperone DnaJ-domain superfamily protein	4e-63
8	8516109	8516878	Dlo_pri0078F.1_g02220.1	AT5G33406.1	hAT dimerization domain-containing protein / transposase-like protein	2e-39
8	8521495	8522290	Dlo_pri0078F.1_g02190.1	No_hits
8	8526447	8526728	Dlo_pri0078F.1_g02170.1	No_hits
8	8567317	8570633	Dlo_pri0078F.1_g02110.1	AT3G24515.1	ubiquitin-conjugating enzyme 37	2e-91
8	8575440	8577968	Dlo_pri0078F.1_g02100.1	AT5G20910.1	RING/U-box superfamily protein	1e-136
8	8591000	8594236	Dlo_pri0078F.1_g02060.1	AT1G48270.2	G-protein-coupled receptor 1	3e-18
8	8594383	8594682	Dlo_pri0078F.1_g02050.1	No_hits
8	8610502	8617074	Dlo_pri0078F.1_g01980.1	AT1G48270.2	G-protein-coupled receptor 1	1e-144
8	8619623	8620105	Dlo_pri0078F.1_g01970.1	AT5G20650.1	copper transporter 5	2e-50
8	8622341	8627193	Dlo_pri0078F.1_g01960.1	AT2G26280.3	CTC-interacting domain 7	0
8	8636160	8636567	Dlo_pri0078F.1_g01900.1	AT1G19260.1	TTF-type zinc finger protein with HAT dimerization domain-containing protein	6e-26
8	8640356	8640955	Dlo_pri0078F.1_g01890.1	AT1G19260.1	TTF-type zinc finger protein with HAT dimerization domain-containing protein	1e-29
8	8650701	8652221	Dlo_pri0078F.1_g01870.1	AT3G43920.3	dicer-like 3	2e-27
8	8665781	8667328	Dlo_pri0078F.1_g01840.1	AT3G43920.2	dicer-like 3	4e-25
8	8680199	8682065	Dlo_pri0078F.1_g01760.1	AT1G21730.1	P-loop containing nucleoside triphosphate hydrolases superfamily protein	1e-22
8	8686404	8687054	Dlo_pri0078F.1_g01740.1	No_hits
8	8696705	8698669	Dlo_pri0078F.1_g01720.1	AT3G43920.2	dicer-like 3	9e-26
8	8703969	8711222	Dlo_pri0078F.1_g01680.1	AT3G43920.6	dicer-like 3	1e-144
8	8721355	8729995	Dlo_pri0078F.1_g01640.1	AT3G43920.6	dicer-like 3	0
8	8757862	8759383	Dlo_pri0078F.1_g01600.1	AT5G21280.1	hydroxyproline-rich glycoprotein family protein	1e-37
8	8765779	8776311	Dlo_pri0078F.1_g01580.1	AT3G43540.1	initiation factor 4F subunit (DUF1350)	1e-163

## Sheet: Sheet3
Chr.	Start position	Stop position	gene name	annotation by TAIR database	description	evalue
9	290333	293741	Dlo_pri0092F.1_g03470.1	AT1G64760.2	O-Glycosyl hydrolases family 17 protein	0
9	303812	313540	Dlo_pri0092F.1_g03440.1	AT2G23840.1	HNH endonuclease	1.09e-114
9	317582	321905	Dlo_pri0092F.1_g03420.1	AT1G79790.1	Haloacid dehalogenase-like hydrolase (HAD) superfamily protein	2.16e-26
9	372303	373068	Dlo_pri0092F.1_g03170.1	AT5G18290.2	Aquaporin-like superfamily protein	2.18e-23
9	387915	389048	Dlo_pri0092F.1_g03150.1	AT4G13650.1	Pentatricopeptide repeat (PPR) superfamily protein	1.48e-162
9	389090	389595	Dlo_pri0092F.1_g03140.1	AT4G13650.1	Pentatricopeptide repeat (PPR) superfamily protein	1.1e-16
9	398965	400463	Dlo_pri0092F.1_g03110.1	AT4G13650.1	Pentatricopeptide repeat (PPR) superfamily protein	5.02e-29
9	401140	402198	Dlo_pri0092F.1_g03100.1	AT4G13650.1	Pentatricopeptide repeat (PPR) superfamily protein	1.73e-151
9	402240	402745	Dlo_pri0092F.1_g03090.1	AT4G13650.1	Pentatricopeptide repeat (PPR) superfamily protein	1.05e-16
9	412211	415101	Dlo_pri0092F.1_g03060.1	No_hits
9	422046	422411	Dlo_pri0092F.1_g03000.1	No_hits
9	425771	426508	Dlo_pri0092F.1_g02950.1	AT1G04910.1	O-fucosyltransferase family protein	5.49e-45
9	429224	430561	Dlo_pri0092F.1_g02920.1	AT1G43260.1	hAT transposon superfamily protein	5.3e-53
9	430577	431898	Dlo_pri0092F.1_g02910.1	AT5G33406.1	hAT dimerization domain-containing protein / transposase-like protein	1.85e-99
9	436428	438834	Dlo_pri0092F.1_g02890.1	AT1G04910.1	O-fucosyltransferase family protein	0
9	447709	450689	Dlo_pri0092F.1_g02850.1	AT5G18290.2	Aquaporin-like superfamily protein	1.26e-63
9	451608	452438	Dlo_pri0092F.1_g02840.1	AT3G03980.1	NAD(P)-binding Rossmann-fold superfamily protein	2.6e-98
9	453247	460312	Dlo_pri0092F.1_g02820.1	AT1G54390.4	PHD finger protein-like protein (ING)	4.45e-98
9	471348	473882	Dlo_pri0092F.1_g02800.1	AT1G54385.3	ARM repeat superfamily protein	0
9	474614	476177	Dlo_pri0092F.1_g02790.1	AT1G55370.2	NDH-dependent cyclic electron flow 5	8.16e-91
9	476992	478970	Dlo_pri0092F.1_g02780.1	AT1G64770.1	NDH-dependent cyclic electron flow 1	4.25e-87
9	479929	492413	Dlo_pri0092F.1_g02770.1	AT3G03960.1	TCP-1/cpn60 chaperonin family protein	0
9	498460	513786	Dlo_pri0092F.1_g02750.1	AT3G03940.1	Protein kinase family protein	0
9	518848	519165	Dlo_pri0092F.1_g02710.1	No_hits
9	550705	554418	Dlo_pri0092F.1_g02570.1	AT5G45190.1	Cyclin family protein	4.97e-141
9	563696	568381	Dlo_pri0092F.1_g02550.1	AT3G03900.2	adenosine-5'-phosphosulfate (APS) kinase 3	4.63e-124
9	569587	571299	Dlo_pri0092F.1_g02540.1	AT1G55365.1	hypothetical protein	4.55e-11
9	572246	578219	Dlo_pri0092F.1_g02530.1	AT3G03890.1	FMN binding protein	4.62e-137
9	579708	580723	Dlo_pri0092F.1_g02520.1	AT1G55340.2	hypothetical protein (DUF1639)	4.16e-38
9	597733	602771	Dlo_pri0092F.1_g02460.1	AT3G12300.1	cilia/flagella-associated protein	1.42e-68
9	606297	606605	Dlo_pri0092F.1_g02450.1	AT3G12300.1	cilia/flagella-associated protein	4.47e-43
9	608656	609531	Dlo_pri0092F.1_g02440.1	AT5G18130.1	transmembrane protein	3.42e-36
9	610554	618840	Dlo_pri0092F.1_g02430.1	AT3G03860.1	APR-like 5	4.59e-76
9	624725	631935	Dlo_pri0092F.1_g02400.1	AT5G18100.1	copper/zinc superoxide dismutase 3	3.33e-68
9	634450	638330	Dlo_pri0092F.1_g02390.1	AT5G19780.1	tubulin alpha-5	0
9	645706	649313	Dlo_pri0092F.1_g02370.1	AT2G37270.2	ribosomal protein 5B	1.45e-128
9	649429	652400	Dlo_pri0092F.1_g02360.1	AT3G58480.1	calmodulin-binding family protein	0
9	655922	657408	Dlo_pri0092F.1_g02350.1	AT3G11950.5	TRAF-like superfamily protein	9.03e-22
9	662783	670452	Dlo_pri0092F.1_g02340.1	AT5G03500.6	Mediator complex%2C subunit Med7	6.64e-60
9	676700	689227	Dlo_pri0092F.1_g02300.1	AT5G06620.1	SET domain protein 38 (ATXR4)	2.32e-109
9	691531	694811	Dlo_pri0092F.1_g02290.1	AT3G11980.1	Jojoba acyl CoA reductase-related male sterility protein	0
9	698279	705549	Dlo_pri0092F.1_g02280.1	AT3G58490.1	Phosphatidic acid phosphatase (PAP2) family protein	0
9	707410	712045	Dlo_pri0092F.1_g02270.1	AT2G42520.3	P-loop containing nucleoside triphosphate hydrolases superfamily protein	3.96e-142
9	716065	720420	Dlo_pri0092F.1_g02250.1	AT3G58570.1	P-loop containing nucleoside triphosphate hydrolases superfamily protein	1.43e-117
9	731516	731872	Dlo_pri0092F.1_g02190.1	AT3G17850.1	Protein kinase superfamily protein	8.23e-37
9	732495	732824	Dlo_pri0092F.1_g02180.1	No_hits
9	736977	738269	Dlo_pri0092F.1_g02170.1	AT3G58520.1	Ubiquitin carboxyl-terminal hydrolase family protein	0
9	741188	742310	Dlo_pri0092F.1_g02160.1	AT2G41950.1	DNA-directed RNA polymerase subunit beta	7.88e-79
9	743650	752022	Dlo_pri0092F.1_g02150.1	AT3G58050.1	hypothetical protein	0
9	775205	783884	Dlo_pri0092F.1_g02090.1	AT3G58050.1	hypothetical protein	0
9	743650	752022	Dlo_pri0092F.1_g02150.1	AT3G58050.1	hypothetical protein	0
9	775205	783884	Dlo_pri0092F.1_g02090.1	AT3G58050.1	hypothetical protein	0
9	828515	829117	Dlo_pri0092F.1_g01940.1	AT5G06660.1	transmembrane/coiled-coil protein (Protein of unknown function DUF106%2C transmembrane)	1.97e-81
9	840494	841117	Dlo_pri0092F.1_g01880.1	No_hits
9	856562	857116	Dlo_pri0092F.1_g01850.1	No_hits
9	859356	872092	Dlo_pri0092F.1_g01840.1	AT3G12020.4	P-loop containing nucleoside triphosphate hydrolases superfamily protein	0
9	872132	872653	Dlo_pri0092F.1_g01830.1	AT1G07110.1	fructose-2%2C6-bisphosphatase	8.53e-22
9	874285	882049	Dlo_pri0092F.1_g01810.1	AT3G12020.4	P-loop containing nucleoside triphosphate hydrolases superfamily protein	8.76e-98
9	900993	903542	Dlo_pri0092F.1_g01730.1	AT3G12020.4	P-loop containing nucleoside triphosphate hydrolases superfamily protein	5.68e-32
9	911174	916320	Dlo_pri0092F.1_g01720.1	AT3G12010.1	C18orf8	3.06e-143
9	916542	924928	Dlo_pri0092F.1_g01710.1	AT3G12010.1	C18orf8	7.34e-120
9	967568	968335	Dlo_pri0092F.1_g01610.1	AT2G41940.1	zinc finger protein 8	1.96e-33
9	972047	972613	Dlo_pri0092F.1_g01600.1	AT5G49040.1	Disease resistance-responsive (dirigent-like protein) family protein	1.31e-66
9	976865	977443	Dlo_pri0092F.1_g01590.1	AT1G65870.1	Disease resistance-responsive (dirigent-like protein) family protein	1.96e-66
9	985357	996311	Dlo_pri0092F.1_g01580.1	AT3G58560.1	DNAse I-like superfamily protein	0
9	1001337	1004108	Dlo_pri0092F.1_g01570.1	AT2G41970.1	Protein kinase superfamily protein	0
9	1006164	1010499	Dlo_pri0092F.1_g01560.1	AT3G58040.3	seven in absentia of Arabidopsis 2	6.54e-153
9	1014749	1015312	Dlo_pri0092F.1_g01540.1	AT5G64200.2	serine/arginine-rich splicing factor-like protein%2C putative	1.28e-12
9	1019229	1019579	Dlo_pri0092F.1_g01520.1	No_hits
9	1020455	1021084	Dlo_pri0092F.1_g01510.1	ATMG00810.1	DNA/RNA polymerases superfamily protein	1.44e-14
9	1022484	1026277	Dlo_pri0092F.1_g01490.1	No_hits
9	1027750	1028079	Dlo_pri0092F.1_g01480.1	No_hits
9	1031414	1031967	Dlo_pri0092F.1_g01450.1	No_hits
9	1045008	1045679	Dlo_pri0092F.1_g01410.1	No_hits
9	1048986	1050814	Dlo_pri0092F.1_g01390.1	No_hits
9	1058383	1060892	Dlo_pri0092F.1_g01380.1	AT3G58040.3	seven in absentia of Arabidopsis 2	1.4e-164
9	1063277	1065221	Dlo_pri0092F.1_g01370.1	No_hits
9	1087683	1090841	Dlo_pri0092F.1_g01320.1	AT5G06700.1	trichome birefringence-like protein (DUF828)	0
9	1108160	1110224	Dlo_pri0092F.1_g01310.1	AT5G06710.1	homeobox leucine zipper protein	4.37e-57
9	1112688	1113992	Dlo_pri0092F.1_g01300.1	AT3G58030.4	RING/U-box superfamily protein	7.48e-101
9	1120612	1122495	Dlo_pri0092F.1_g01290.1	AT2G42040.1	WRC protein	1.25e-20
9	1129864	1133011	Dlo_pri0092F.1_g01280.1	AT3G54360.2	zinc ion binding protein	6.12e-56
9	1135190	1136671	Dlo_pri0092F.1_g01260.1	AT5G25060.1	RNA recognition motif (RRM)-containing protein	8.98e-19
9	1142218	1143390	Dlo_pri0092F.1_g01240.1	AT3G54360.2	zinc ion binding protein	1.9e-108
9	1151400	1152411	Dlo_pri0092F.1_g01230.1	AT2G42060.1	Cysteine/Histidine-rich C1 domain family protein	2.43e-43
9	1156098	1157117	Dlo_pri0092F.1_g01220.1	AT2G27660.1	Cysteine/Histidine-rich C1 domain family protein	8.58e-46
9	1166029	1171383	Dlo_pri0092F.1_g01200.1	AT3G12100.1	Cation efflux family protein	9.45e-124
9	1179457	1180813	Dlo_pri0092F.1_g01170.1	AT3G12100.2	Cation efflux family protein	3.33e-42
9	1189233	1201992	Dlo_pri0092F.1_g01150.1	AT2G42070.2	nudix hydrolase homolog 23	3.19e-110
9	1208663	1215362	Dlo_pri0092F.1_g01140.1	AT2G42080.1	Chaperone DnaJ-domain superfamily protein	1.46e-69
9	1223547	1226134	Dlo_pri0092F.1_g01130.1	AT3G53750.2	actin 3	0
9	1230569	1235163	Dlo_pri0092F.1_g01120.1	AT5G06750.3	Protein phosphatase 2C family protein	0
9	1242254	1242772	Dlo_pri0092F.1_g01110.1	AT5G06760.1	Late Embryogenesis Abundant 4-5	2.81e-24
9	1255407	1255850	Dlo_pri0092F.1_g01090.1	AT3G58000.1	VQ motif-containing protein	3.09e-26
9	1267557	1269679	Dlo_pri0092F.1_g01080.1	AT2G42120.2	DNA polymerase delta small subunit	3.47e-94
9	1274773	1280381	Dlo_pri0092F.1_g01030.1	AT2G42120.1	DNA polymerase delta small subunit	1.14e-148
9	1283552	1285764	Dlo_pri0092F.1_g01020.1	AT2G42110.1	hypothetical protein	5.2e-19
9	1287533	1301759	Dlo_pri0092F.1_g01010.1	AT1G51130.1	Nse4%2C component of Smc5/6 DNA repair complex	2.04e-115
9	1307117	1309039	Dlo_pri0092F.1_g01000.1	AT1G75820.1	Leucine-rich receptor-like protein kinase family protein	0
9	1328283	1332191	Dlo_pri0092F.1_g00980.1	AT3G25830.1	terpene synthase-like sequence-1%2C8-cineole	3.43e-158
9	1349885	1350478	Dlo_pri0092F.1_g00960.1	AT3G25810.1	Terpenoid cyclases/Protein prenyltransferases superfamily protein	1.16e-44
9	1368844	1370221	Dlo_pri0092F.1_g00920.1	No_hits
9	1370366	1374197	Dlo_pri0092F.1_g00910.1	AT3G25820.4	terpene synthase-like sequence-1%2C8-cineole	1.61e-76
9	1395841	1398028	Dlo_pri0092F.1_g00820.1	No_hits
9	1398068	1398745	Dlo_pri0092F.1_g00810.1	No_hits
9	1411527	1414171	Dlo_pri0092F.1_g00780.1	AT4G16740.4	terpene synthase 03	1.77e-52
9	1425367	1429048	Dlo_pri0092F.1_g00750.1	AT3G25830.1	terpene synthase-like sequence-1%2C8-cineole	1.43e-157
9	1431951	1436240	Dlo_pri0092F.1_g00740.1	AT3G12810.1	SNF2 domain-containing protein / helicase domain-containing protein (PIE1)	2.36e-37
9	1439975	1458282	Dlo_pri0092F.1_g00730.1	AT3G12810.1	SNF2 domain-containing protein / helicase domain-containing protein	0
9	1484999	1485409	Dlo_pri0092F.1_g00620.1	AT5G19630.1	alpha/beta-Hydrolases superfamily protein	1.81e-39
9	1492935	1494256	Dlo_pri0092F.1_g00590.1	No_hits
9	1505285	1506561	Dlo_pri0092F.1_g00540.1	No_hits
9	1508531	1510337	Dlo_pri0092F.1_g00520.1	No_hits
9	1515037	1515861	Dlo_pri0092F.1_g00510.1	AT5G19630.1	alpha/beta-Hydrolases superfamily protein	4.43e-58
9	1516279	1523032	Dlo_pri0092F.1_g00500.1	AT5G13020.1	Emsy N Terminus (ENT)/ plant Tudor-like domains-containing protein	7.37e-131
9	1542660	1545390	Dlo_pri0092F.1_g00460.1	No_hits
9	1548495	1549097	Dlo_pri0092F.1_g00440.1	AT3G57950.1	cotton fiber protein	8.13e-34
9	1565795	1567997	Dlo_pri0092F.1_g00420.1	AT5G06800.1	myb-like HTH transcriptional regulator family protein	6.86e-67
9	1573898	1575874	Dlo_pri0092F.1_g00410.1	AT5G06810.1	transcription termination factor family protein	7.03e-149
9	1597700	1598635	Dlo_pri0092F.1_g00360.1	AT2G42200.1	squamosa promoter binding protein-like 9	1.14e-35
9	1601031	1608444	Dlo_pri0092F.1_g00350.1	AT5G06830.1	hypothetical protein	0
9	1609955	1617773	Dlo_pri0092F.1_g00340.1	AT2G42210.2	Mitochondrial import inner membrane translocase subunit Tim17/Tim22/Tim23 family protein	9.37e-89
9	1625404	1629066	Dlo_pri0092F.1_g00290.1	AT2G42220.1	Rhodanese/Cell cycle control phosphatase superfamily protein	4.18e-107
9	1632752	1636003	Dlo_pri0092F.1_g00280.1	AT3G57890.1	Tubulin binding cofactor C domain-containing protein	8.31e-77
9	1649659	1655505	Dlo_pri0092F.1_g00230.1	AT3G57890.1	Tubulin binding cofactor C domain-containing protein	2.36e-130
9	1661664	1662179	Dlo_pri0092F.1_g00190.1	AT2G42230.1	C-CAP/cofactor C-like domain-containing protein	2.64e-61
9	1673002	1673367	Dlo_pri0092F.1_g00160.1	No_hits
9	1698737	1702617	Dlo_pri0092F.1_g00140.1	AT5G06839.3	bZIP transcription factor family protein	7.91e-139
9	1710288	1712675	Dlo_pri0092F.1_g00130.1	AT5G06850.1	C2 calcium/lipid-binding plant phosphoribosyltransferase family protein	0
9	1730002	1730595	Dlo_pri0092F.1_g00100.1	No_hits
9	1749313	1752416	Dlo_pri0092F.1_g00020.1	AT4G11550.1	Cysteine/Histidine-rich C1 domain family protein	5.36e-54
9	1768082	1768450	Dlo_pri0092F.1_g00010.1	No_hits
9	1788645	1808127	Dlo_pri0182F.1_g00020.1	AT3G53180.1	nodulin/glutamine synthase-like protein	0
9	1828306	1830402	Dlo_pri0182F.1_g00100.1	AT3G53180.1	nodulin/glutamine synthase-like protein	6.2e-55
9	1839269	1842704	Dlo_pri0182F.1_g00120.1	AT2G36750.1	UDP-glucosyl transferase 73C1	1.94e-134
9	1847155	1848735	Dlo_pri0182F.1_g00130.1	AT2G36780.1	UDP-Glycosyltransferase superfamily protein	5.61e-171
9	1874504	1876262	Dlo_pri0182F.1_g00190.1	AT3G53150.1	UDP-glucosyl transferase 73D1	3.32e-177
9	1876708	1878623	Dlo_pri0182F.1_g00200.1	AT2G36710.1	Pectin lyase-like superfamily protein	5.95e-149
9	1880655	1884648	Dlo_pri0182F.1_g00210.1	AT2G27980.1	Acyl-CoA N-acyltransferase with RING/FYVE/PHD-type zinc finger domain-containing protein	8.26e-58
9	1904650	1906871	Dlo_pri0182F.1_g00280.1	AT2G36720.2	Acyl-CoA N-acyltransferase with RING/FYVE/PHD-type zinc finger domain-containing protein	2.2e-61
9	1908176	1910443	Dlo_pri0182F.1_g00290.1	No_hits
9	1919792	1921644	Dlo_pri0182F.1_g00320.1	AT2G36720.2	Acyl-CoA N-acyltransferase with RING/FYVE/PHD-type zinc finger domain-containing protein	2.72e-64
9	1933400	1940871	Dlo_pri0182F.1_g00330.1	AT2G36720.2	Acyl-CoA N-acyltransferase with RING/FYVE/PHD-type zinc finger domain-containing protein	2.21e-23
9	1966819	1976639	Dlo_pri0182F.1_g00350.1	AT1G22060.2	sporulation-specific protein	4.71e-25
9	1978509	1981862	Dlo_pri0182F.1_g00360.1	AT3G53140.1	O-methyltransferase family protein	0
9	1990441	1992625	Dlo_pri0182F.1_g00410.1	No_hits
9	1997868	2000505	Dlo_pri0182F.1_g00430.1	AT3G42170.2	BED zinc finger and hAT dimerization domain-containing protein DAYSLEEPER	3.43e-11
9	2013257	2017657	Dlo_pri0182F.1_g00440.1	AT3G53130.1	Cytochrome P450 superfamily protein	0
9	2026336	2027908	Dlo_pri0182F.1_g00480.1	AT2G36690.2	2-oxoglutarate (2OG) and Fe(II)-dependent oxygenase superfamily protein	1e-169
9	2041998	2044733	Dlo_pri0182F.1_g00530.1	No_hits
9	2050693	2052556	Dlo_pri0182F.1_g00550.1	AT5G03555.1	permease%2C cytosine/purines%2C uracil%2C thiamine%2C allantoin family protein	0
9	2054189	2055004	Dlo_pri0182F.1_g00560.1	AT1G04360.1	RING/U-box superfamily protein	6e-25
9	2057630	2058929	Dlo_pri0182F.1_g00570.1	AT2G27930.4	PLATZ transcription factor family protein	1e-67
9	2066558	2067509	Dlo_pri0182F.1_g00590.1	AT2G27920.1	serine carboxypeptidase-like 51	2e-47
9	2067858	2069423	Dlo_pri0182F.1_g00600.1	AT2G27920.2	serine carboxypeptidase-like 51	3e-20
9	2072853	2078393	Dlo_pri0182F.1_g00610.1	AT5G03560.1	Tetratricopeptide repeat (TPR)-like superfamily protein	7e-86
9	2079925	2081941	Dlo_pri0182F.1_g00620.1	AT2G36670.2	Eukaryotic aspartyl protease family protein	1e-133
9	2086927	2092099	Dlo_pri0182F.1_g00640.1	AT2G36670.4	Eukaryotic aspartyl protease family protein	9e-89
9	2093848	2098831	Dlo_pri0182F.1_g00650.1	AT2G36660.1	poly(A) binding protein 7	0
9	2101262	2103425	Dlo_pri0182F.1_g00660.1	AT5G02070.1	Protein kinase family protein	1e-180
9	2122439	2124329	Dlo_pri0182F.1_g00700.1	AT5G20710.2	beta-galactosidase 7	1e-105
9	2125176	2127899	Dlo_pri0182F.1_g00710.1	AT5G03800.1	Pentatricopeptide repeat (PPR) superfamily protein	0
9	2145586	2157019	Dlo_pri0182F.1_g00770.1	AT3G53090.2	ubiquitin-protein ligase 7	0
9	2169956	2175850	Dlo_pri0182F.1_g00840.1	AT3G53090.2	ubiquitin-protein ligase 7	7e-52
9	2178322	2178702	Dlo_pri0182F.1_g00850.1	No_hits
9	2179001	2180429	Dlo_pri0182F.1_g00860.1	AT5G03820.1	GDSL-like Lipase/Acylhydrolase family protein	1e-33
9	2181464	2185586	Dlo_pri0182F.1_g00870.1	AT5G20710.1	beta-galactosidase 7	0
9	2187469	2188699	Dlo_pri0182F.1_g00880.1	AT3G42170.2	BED zinc finger and hAT dimerization domain-containing protein DAYSLEEPER	2e-48
9	2201370	2204130	Dlo_pri0182F.1_g00930.1	AT5G03820.1	GDSL-like Lipase/Acylhydrolase family protein	1e-157
9	2205130	2209255	Dlo_pri0182F.1_g00940.1	AT5G20710.1	beta-galactosidase 7	0
9	2216142	2218877	Dlo_pri0182F.1_g00950.1	AT5G03795.1	Exostosin family protein	0
9	2230033	2232687	Dlo_pri0182F.1_g00980.1	AT5G03795.1	Exostosin family protein	1e-166
9	2234541	2235950	Dlo_pri0182F.1_g00990.1	AT3G53040.1	late embryogenesis abundant protein%2C putative / LEA protein	1e-63
9	2244340	2249194	Dlo_pri0182F.1_g01000.1	AT2G36630.1	Sulfite exporter TauE/SafE family protein	0
9	2259464	2260967	Dlo_pri0182F.1_g01010.1	AT5G03790.1	homeobox 51	6e-54
9	2265317	2274175	Dlo_pri0182F.1_g01020.1	AT3G53000.1	phloem protein 2-A15	1e-168
9	2278025	2279304	Dlo_pri0182F.1_g01030.1	No_hits
9	2293296	2294414	Dlo_pri0182F.1_g01060.1	AT3G10040.1	sequence-specific DNA binding transcription factor	6e-78
9	2294426	2294695	Dlo_pri0182F.1_g01070.1	AT3G10040.1	sequence-specific DNA binding transcription factor	6e-21
9	2296738	2304416	Dlo_pri0182F.1_g01080.1	AT3G52990.1	Pyruvate kinase family protein	0
9	2314264	2322880	Dlo_pri0182F.1_g01090.1	AT3G10030.1	aspartate/glutamate/uridylate kinase family protein	0
9	2324402	2326872	Dlo_pri0182F.1_g01100.1	AT2G36570.1	Leucine-rich repeat protein kinase family protein	0
9	2336018	2336434	Dlo_pri0182F.1_g01120.1	AT4G34750.2	SAUR-like auxin-responsive protein family	7e-30
9	2346694	2349148	Dlo_pri0182F.1_g01140.1	AT3G52970.1	cytochrome P450%2C family 76%2C subfamily G%2C polypeptide 1	1e-128
9	2357778	2358218	Dlo_pri0182F.1_g01160.1	No_hits
9	2365520	2367832	Dlo_pri0182F.1_g01180.1	AT3G52970.1	cytochrome P450%2C family 76%2C subfamily G%2C polypeptide 1	1e-127
9	2370433	2373269	Dlo_pri0182F.1_g01190.1	AT5G04550.2	type-1 restriction enzyme mjaxp r protein (DUF668)	1e-132
9	2378823	2381919	Dlo_pri0182F.1_g01200.1	AT4G12080.1	AT-hook motif nuclear-localized protein 1	2e-74
9	2383659	2384105	Dlo_pri0182F.1_g01210.1	AT3G10020.1	plant/protein	5e-48
9	2392674	2396422	Dlo_pri0182F.1_g01230.1	AT5G03760.1	Nucleotide-diphospho-sugar transferases superfamily protein	0
9	2402929	2405337	Dlo_pri0182F.1_g01240.1	AT5G12100.1	pentatricopeptide (PPR) repeat-containing protein	0
9	2408838	2415552	Dlo_pri0182F.1_g01250.1	AT2G36530.1	Enolase	0
9	2432803	2440047	Dlo_pri0182F.1_g01320.1	AT4G15020.2	hAT transposon superfamily	1e-134
9	2440672	2441007	Dlo_pri0182F.1_g01330.1	AT5G33406.1	hAT dimerization domain-containing protein / transposase-like protein	2e-16
9	2441480	2441779	Dlo_pri0182F.1_g01340.1	AT1G43260.1	hAT transposon superfamily protein	1e-27
9	2446761	2450798	Dlo_pri0182F.1_g01360.1	AT5G42820.2	Zinc finger C-x8-C-x5-C-x3-H type family protein	1e-66
9	2453514	2461397	Dlo_pri0182F.1_g01370.1	AT5G03740.1	histone deacetylase 2C	1e-43
9	2462255	2463638	Dlo_pri0182F.1_g01380.1	AT3G52940.2	Ergosterol biosynthesis ERG4/ERG24 family	2e-24
9	2486789	2487151	Dlo_pri0182F.1_g01490.1	No_hits
9	2495449	2498341	Dlo_pri0182F.1_g01540.1	AT3G52940.1	Ergosterol biosynthesis ERG4/ERG24 family	2e-88
9	2501933	2510150	Dlo_pri0182F.1_g01550.1	AT3G52880.1	monodehydroascorbate reductase 1	0
9	2511251	2519017	Dlo_pri0182F.1_g01560.1	AT3G52890.4	KCBP-interacting protein kinase	0
9	2522476	2525292	Dlo_pri0182F.1_g01570.1	AT3G42170.1	BED zinc finger and hAT dimerization domain-containing protein DAYSLEEPER	5e-11
9	2531200	2532160	Dlo_pri0182F.1_g01590.1	AT4G21110.2	G10 family protein	3e-89
9	2549292	2559459	Dlo_pri0182F.1_g01610.1	AT2G36380.1	pleiotropic drug resistance 6	0
9	2562836	2565687	Dlo_pri0182F.1_g01620.1	AT3G09970.1	Calcineurin-like metallo-phosphoesterase superfamily protein	1e-167
9	2575747	2578076	Dlo_pri0182F.1_g01660.1	No_hits
9	2597670	2600169	Dlo_pri0182F.1_g01720.1	AT3G52910.1	growth-regulating factor 4	1e-78
9	2612037	2613317	Dlo_pri0182F.1_g01750.1	AT2G36410.2	transcriptional activator (DUF662)	1e-74
9	2631120	2631779	Dlo_pri0182F.1_g01800.1	AT2G35990.1	Putative lysine decarboxylase family protein	8e-62
9	2641819	2644042	Dlo_pri0182F.1_g01820.1	AT5G03670.1	histone-lysine N-methyltransferase SETD1B-like protein	3e-65
9	2651062	2652408	Dlo_pri0182F.1_g01830.1	AT2G36430.1	transmembrane protein%2C putative (DUF247)	1e-160
9	2665120	2666466	Dlo_pri0182F.1_g01870.1	AT2G36430.1	transmembrane protein%2C putative (DUF247)	1e-175
9	2723641	2725737	Dlo_pri0182F.1_g01940.1	AT5G03680.1	Duplicated homeodomain-like superfamily protein	1e-105
9	2729439	2732771	Dlo_pri0182F.1_g01950.1	AT2G36460.1	Aldolase superfamily protein	0
9	2744309	2744692	Dlo_pri0182F.1_g02000.1	AT4G35190.2	Putative lysine decarboxylase family protein	1e-30
9	2764837	2765745	Dlo_pri0182F.1_g02040.1	AT2G27770.1	DUF868 family protein (DUF868)	4e-98
9	2794649	2795295	Dlo_pri0182F.1_g02070.1	AT3G44735.2	PHYTOSULFOKINE 3 PRECURSOR	3e-16
9	2807373	2810315	Dlo_pri0182F.1_g02100.1	No_hits
9	2817814	2820450	Dlo_pri0182F.1_g02140.1	AT5G03720.2	heat shock transcription factor A3	1e-101
9	2826884	2827396	Dlo_pri0182F.1_g02160.1	AT3G58190.1	lateral organ boundaries-domain 29	8e-30
9	2841884	2844579	Dlo_pri0182F.1_g02170.1	AT5G03730.2	Protein kinase superfamily protein	3e-64
9	2846827	2847633	Dlo_pri0182F.1_g02190.1	AT4G21660.2	proline-rich spliceosome-associated (PSP) family protein	5e-16
9	2852853	2853359	Dlo_pri0182F.1_g02230.1	No_hits
9	2861561	2875827	Dlo_pri0182F.1_g02300.1	AT5G03730.2	Protein kinase superfamily protein	0
9	2907838	2920380	Dlo_pri0182F.1_g02330.1	AT5G04560.3	HhH-GPD base excision DNA repair family protein	0
9	2993460	2994311	Dlo_pri0076F.1_g04080.1	AT3G57785.1	ESSS subunit of NADH:ubiquinone oxidoreductase (complex I) protein	4e-48
9	2996088	2998450	Dlo_pri0076F.1_g04070.1	AT3G13770.1	Pentatricopeptide repeat (PPR) superfamily protein	0
9	3003834	3008086	Dlo_pri0076F.1_g04060.1	AT3G57790.2	Pectin lyase-like superfamily protein	0
9	3009622	3015445	Dlo_pri0076F.1_g04050.1	AT3G57800.2	basic helix-loop-helix (bHLH) DNA-binding superfamily protein	1e-102
9	3043494	3043868	Dlo_pri0076F.1_g04020.1	AT3G12180.1	Cornichon family protein	7e-31
9	3049002	3050219	Dlo_pri0076F.1_g04000.1	AT3G57830.2	Leucine-rich repeat protein kinase family protein	1e-154
9	3052372	3053067	Dlo_pri0076F.1_g03990.1	AT3G57830.3	Leucine-rich repeat protein kinase family protein	4e-72
9	3061353	3063683	Dlo_pri0076F.1_g03960.1	AT3G57880.4	Calcium-dependent lipid-binding (CaLB domain) plant phosphoribosyltransferase family protein	0
9	3071954	3074284	Dlo_pri0076F.1_g03930.1	AT3G57880.4	Calcium-dependent lipid-binding (CaLB domain) plant phosphoribosyltransferase family protein	0
9	3081959	3084289	Dlo_pri0076F.1_g03920.1	AT3G57880.4	Calcium-dependent lipid-binding (CaLB domain) plant phosphoribosyltransferase family protein	0
9	3101490	3103655	Dlo_pri0076F.1_g03900.1	AT2G42280.1	basic helix-loop-helix (bHLH) DNA-binding superfamily protein	5e-88
9	3130409	3131951	Dlo_pri0076F.1_g03840.1	AT2G42260.2	uv-b-insensitive 4	2e-71
9	3134910	3136573	Dlo_pri0076F.1_g03830.1	AT5G06900.1	cytochrome P450%2C family 93%2C subfamily D%2C polypeptide 1	0
9	3140782	3148417	Dlo_pri0076F.1_g03820.1	AT5G08430.2	SWIB/MDM2 and Plus-3 and GYF domain-containing protein	1e-109
9	3156694	3164539	Dlo_pri0076F.1_g03800.1	AT3G47630.6	translocator assembly/maintenance protein	1e-156
9	3198937	3206841	Dlo_pri0076F.1_g03710.1	AT3G57680.1	Peptidase S41 family protein	0
9	3235100	3237333	Dlo_pri0076F.1_g03660.1	AT3G57670.1	C2H2-type zinc finger family protein	1e-136
9	3253375	3257135	Dlo_pri0076F.1_g03620.1	AT3G18140.1	Transducin/WD40 repeat-like superfamily protein	0
9	3284227	3293110	Dlo_pri0076F.1_g03520.1	AT3G57660.2	nuclear RNA polymerase A1	0
9	3311667	3316398	Dlo_pri0076F.1_g03450.1	AT3G57660.2	nuclear RNA polymerase A1	5e-92
9	3343297	3343845	Dlo_pri0076F.1_g03380.1	No_hits
9	3346725	3355514	Dlo_pri0076F.1_g03360.1	AT3G57650.1	lysophosphatidyl acyltransferase 2	0
9	3397621	3398186	Dlo_pri0076F.1_g03310.1	AT3G57570.1	ARM repeat superfamily protein	6e-16
9	3407406	3408644	Dlo_pri0076F.1_g03300.1	AT2G41900.1	CCCH-type zinc finger protein with ARM repeat domain-containing protein	1e-151
9	3437065	3439437	Dlo_pri0076F.1_g03260.1	AT2G41890.1	curculin-like (mannose-binding) lectin family protein / PAN domain-containing protein	0
9	3444986	3445339	Dlo_pri0076F.1_g03250.1	AT1G51355.1	cyclin-dependent kinase inhibitor SMR3-like protein	6e-17
9	3452475	3454856	Dlo_pri0076F.1_g03240.1	AT4G20770.1	Pentatricopeptide repeat (PPR) superfamily protein	0
9	3470509	3473240	Dlo_pri0076F.1_g03200.1	AT3G57550.3	guanylate kinase	1e-170
9	3479856	3482143	Dlo_pri0076F.1_g03190.1	AT2G33680.8	Tetratricopeptide repeat (TPR)-like superfamily protein	1e-112
9	3486418	3488201	Dlo_pri0076F.1_g03180.1	AT2G41870.1	Remorin family protein	3e-67
9	3498822	3524466	Dlo_pri0076F.1_g03160.1	AT5G13650.1	elongation factor family protein	0
9	3540277	3544838	Dlo_pri0076F.1_g03130.1	AT5G19450.2	calcium-dependent protein kinase 19	0
9	3564987	3565386	Dlo_pri0076F.1_g03050.1	No_hits
9	3595007	3600388	Dlo_pri0076F.1_g03020.1	AT3G57520.1	seed imbibition 2	0
9	3631716	3634375	Dlo_pri0076F.1_g02960.1	AT2G41850.1	polygalacturonase ADPG2-like protein	1e-143
9	3665669	3667876	Dlo_pri0076F.1_g02930.1	AT2G41850.1	polygalacturonase ADPG2-like protein	1e-135
