# Supplementary material for: Genome-wide study on the polysomic genetic factors conferring plasticity of flower sexuality in hexaploid persimmon
Source: DNA Res. 2020 Jun 17;27(3):dsaa012. doi: 10.1093/dnares/dsaa012 (PMC7406971; doi:10.1093/dnares/dsaa012)
Supplement: dsaa012_Supplementary_Data [file dsaa012_supplementary_data.zip › Supplementary Table S3.xlsx]

## Sheet: Sheet1
Individual number & name		5 years (2014-2018)			2014			2015			2016			2017			2018
		The number of branches		Male conversion rate	The number of branches		Male conversion rate	The number of branches		Male conversion rate	The number of branches		Male conversion rate	The number of branches		Male conversion rate	The number of branches		Male conversion rate
		Male	Female		Male	Female		Male	Female		Male	Female		Male	Female		Male	Female
1.	YTF1001		78	0		6	0		12	0		22	0		18	0		20	0
2.	YTF1003		12	0		4	0		2	0		6	0			.			.
3.	YTF1004		11	0			.		2	0		2	0		5	0		2	0
4.	YTF1005		9	0		1	0			.		2	0		6	0			.
5.	YTF1007		1	0		1	0			.			.			.			.
6.	YTF1008		15	0		1	0			.			.		3	0		11	0
7.	YTF1009		8	0			.		2	0		2	0		4	0			.
8.	YTF1010		32	0		9	0		3	0		16	0		2	0		2	0
9.	YTF1013		22	0		6	0		11	0		5	0			.			.
10.	YTF1014		29	0			.		2	0		14	0		8	0		5	0
11.	YTF1015	9	22	0.290323			.	1	4	0.2	2	8	0.2		4	0	6	6	0.5
12.	YTF1017		34	0		3	0		5	0		3	0		8	0		15	0
13.	YTF1019		67	0		2	0		18	0		5	0		23	0		19	0
14.	YTF1020	1	23	0.0416667		1	0		5	0	1	2	0.333333		15	0			.
15.	YTF1024		12	0		2	0		8	0		2	0			.			.
16.	YTF1026		5	0			.			.		5	0			.			.
17.	YTF1027	1	35	0.0277778			.		16	0	1	8	0.111111		11	0			.
18.	YTF1029		6	0		6	0			.			.			.			.
19.	YTF1030		72	0		6	0		16	0		13	0		10	0		27	0
20.	YTF1032	6	19	0.24		2	0		3	0	1	2	0.333333		4	0	5	8	0.384615
21.	YTF1034	7	10	0.411765	1	1	0.5	2	5	0.285714	4	4	0.5			.			.
22.	YTF1038		48	0		4	0		11	0		7	0		6	0		20	0
23.	YTF1039	9	18	0.333333		3	0	2	8	0.2	3		1	2	4	0.333333	2	3	0.4
24.	YTF1041		7	0		1	0		1	0		4	0		1	0			.
25.	YTF1042	1	61	0.016129	1	4	0.2		22	0		10	0		18	0		7	0
26.	YTF1043		14	0		4	0		10	0			.			.			.
27.	YTF1048		6	0		3	0		3	0			.			.			.
28.	YTF1050		8	0		2	0		6	0			.			.			.
29.	YTF1052		18	0			.		11	0		7	0			.			.
30.	YTF1056	1	7	0.125	1	7	0.125			.			.			.			.
31.	YTF1063		9	0		6	0		3	0			.			.			.
32.	YTF1065		6	0		4	0		2	0			.			.			.
33.	YTF1068	1	4	0.2			.	10	4	0.714286			.			.			.
34.	YTF1069		26	0			.		2	0		24	0			.			.
35.	YTF1073		1	0		1	0			.			.			.			.
36.	YTF1076	1	53	0.0185185		3	0	1	8	0.111111		21	0		12	0		9	0
37.	YTF1080		70	0		4	0		11	0		15	0		14	0		26	0
38.	YTF1082		6	0		2	0		4	0			.			.			.
39.	YTF1084		27	0		1	0			.		3	0		10	0		13	0
40.	YTF1085		7	0		4	0		3	0			.			.			.
41.	YTF1086		26	0		2	0		6	0			.		18	0			.
42.	YTF1087		5	0		1	0		4	0			.			.			.
43.	YTF1088		5	0			.			.		5	0			.			.
44.	YTF1089	4	12	0.25		5	0	4	7	0.363636			.			.			.
45.	YTF1093	8	11	0.421053			.	1	2	0.333333			.		3	0	7	6	0.538462
46.	YTF1094	3	18	0.142857		1	0		4	0		5	0		4	0	3	4	0.428571
47.	YTF1099		13	0		4	0		7	0		2	0			.			.
48.	YTF1104		11	0		5	0		6	0			.			.			.
49.	YTF1105	1	9	0.1			.		2	0	1	7	0.125			.			.
50.	YTF1107	1	10	0.0909091	1	6	0.142857		4	0			.			.			.
51.	YTF1108		34	0		2	0		4	0		13	0		15	0			.
52.	YTF1111		6	0			.		6	0			.			.			.
53.	YTF1112		6	0		6	0			.			.			.			.
54.	YTF1116		6	0		6	0			.			.			.			.
55.	YTF1121		37	0		4	0		4	0		6	0		5	0		18	0
56.	YTF1122	8	33	0.195122		2	0		6	0	1	9	0.1	1	8	0.111111	6	8	0.428571
57.	YTF1123		30	0		3	0		6	0		17	0		4	0			.
58.	YTF1124	2	17	0.105263		5	0			.	2	12	0.142857			.			.
59.	YTF1125		15	0			.			.		5	0		10	0			.
60.	YTF1126		19	0		5	0		8	0		6	0			.			.
61.	YTF1127		9	0		9	0			.			.			.			.
62.	YTF1130	22	19	0.536585		3	0	7	4	0.636364	13	4	0.764706	2	8	0.2			.
63.	YTF1132		14	0		14	0			.			.			.			.
64.	YTF1133		13	0			.			.		8	0		3	0		2	0
65.	YTF1134	29	0	1	14		1	15		1			.			.			.
66.	YTF1138		12	0		12	0			.			.			.			.
67.	YTF1140		27	0			.		6	0		5	0		3	0		13	0
68.	YTF1143		21	0		2	0		19	0			.			.			.
69.	YTF1145	4	12	0.25	1	6	0.142857	3	6	0.333333			.			.			.
70.	YTF1146	3	14	0.176471		1	0		1	0	3	12	0.2			.			.
71.	YTF1147	1	2	0.333333	2	1	0.666667	5	1	0.833333	3	0	1			.			.
72.	YTF1154		8	0			.		4	0		4	0			.			.
73.	YTF1160	2	3	0.4			.		2	0	2	1	0.666667			.			.
74.	YTF1161	3	6	0.333333	1	3	0.25	2	3	0.4			.			.			.
75.	YTF1162	1	3	0.25			.		1	0	8		1			.	2	2	0.5
76.	YTF1169		21	0		5	0		8	0		8	0			.			.
77.	YTF1170	3	1	0.75	4		1	9		1	17	1	0.944444			.			.
78.	YTF1174	15	7	0.681818			.	6	1	0.857143	5	5	0.5			.	4	1	0.8
79.	YTF1175	4	26	0.133333		2	0	3	4	0.428571	1	20	0.047619			.			.
80.	YTF1178	5	72	0.0649351		10	0	2	11	0.153846	3	51	0.0555556			.			.
81.	YTF1182		33	0		8	0			.		8	0		17	0			.
82.	YTF1184		29	0		1	0			.		20	0		8	0			.
83.	YTF1185	15	13	0.535714	6	10	0.375	9	3	0.75			.			.			.
Total number of branches		171	1606		32	248		82	373		71	446		5	292		35	247
